# Supplementary material for: Genetic regulatory networks for salt-alkali stress in Gossypium hirsutum with differing morphological characteristics
Source: BMC Genomics. 2020 Jan 6;21:15. doi: 10.1186/s12864-019-6375-9 (PMC6945603; doi:10.1186/s12864-019-6375-9)
Supplement: Supplementary file 5 — Additional file 5: Table S1. Gene ontology (GO) enrichment analysis of DEGs in leaf. [file 12864_2019_6375_MOESM5_ESM.xlsx]

## Sheet: Sheet1
Table S1 GO enrichment analysis of DEGs in leaf.
GO_acc	term_type	Term	queryitem	querytotal	bgitem	bgtotal	pvalue	FDR
GO:0008152	P	metabolic process	4242	7836	20116	41939	6.3e-24	2.8e-20
GO:0015979	P	photosynthesis	142	7836	304	41939	1.6e-17	3.6e-14
GO:0009765	P	photosynthesis, light harvesting	49	7836	56	41939	9e-14	1.3e-10
GO:0044710	P	single-organism metabolic process	1389	7836	6129	41939	2.2e-12	2.5e-09
GO:0005975	P	carbohydrate metabolic process	455	7836	1714	41939	2.6e-11	2.3e-08
GO:0044699	P	single-organism process	1940	7836	9130	41939	4.1e-09	3e-06
GO:0044262	P	cellular carbohydrate metabolic process	139	7836	417	41939	1e-08	6.5e-06
GO:0006793	P	phosphorus metabolic process	947	7836	4196	41939	2.8e-08	1.5e-05
GO:0006796	P	phosphate-containing compound metabolic process	943	7836	4183	41939	3.6e-08	1.8e-05
GO:0006468	P	protein phosphorylation	718	7836	3089	41939	4.3e-08	1.9e-05
GO:0016310	P	phosphorylation	775	7836	3373	41939	5.8e-08	2.4e-05
GO:0006464	P	cellular protein modification process	872	7836	3877	41939	1.7e-07	5.9e-05
GO:0036211	P	protein modification process	872	7836	3877	41939	1.7e-07	5.9e-05
GO:0019684	P	photosynthesis, light reaction	53	7836	117	41939	3.7e-07	0.00012
GO:0055114	P	oxidation-reduction process	759	7836	3350	41939	4.9e-07	0.00014
GO:0044264	P	cellular polysaccharide metabolic process	90	7836	258	41939	8e-07	0.00021
GO:0071704	P	organic substance metabolic process	3057	7836	15159	41939	7.7e-07	0.00021
GO:0005976	P	polysaccharide metabolic process	98	7836	291	41939	9.6e-07	0.00024
GO:0043412	P	macromolecule modification	884	7836	3994	41939	1.3e-06	0.0003
GO:0044042	P	glucan metabolic process	83	7836	241	41939	3.1e-06	0.00066
GO:0006073	P	cellular glucan metabolic process	83	7836	241	41939	3.1e-06	0.00066
GO:0044711	P	single-organism biosynthetic process	337	7836	1374	41939	5.2e-06	0.001
GO:1901605	P	alpha-amino acid metabolic process	87	7836	261	41939	5.2e-06	0.001
GO:0044281	P	small molecule metabolic process	433	7836	1865	41939	2.5e-05	0.0046
GO:0016053	P	organic acid biosynthetic process	139	7836	496	41939	2.6e-05	0.0046
GO:0044237	P	cellular metabolic process	2629	7836	13115	41939	3.9e-05	0.0066
GO:0044238	P	primary metabolic process	2875	7836	14434	41939	5.8e-05	0.0096
GO:0044723	P	single-organism carbohydrate metabolic process	190	7836	738	41939	6.7e-05	0.01
GO:2001141	P	regulation of RNA biosynthetic process	657	7836	2994	41939	7.3e-05	0.01
GO:0006355	P	regulation of transcription, DNA-templated	657	7836	2994	41939	7.3e-05	0.01
GO:1903506	P	regulation of nucleic acid-templated transcription	657	7836	2994	41939	7.3e-05	0.01
GO:0051252	P	regulation of RNA metabolic process	657	7836	2994	41939	7.3e-05	0.01
GO:0006629	P	lipid metabolic process	295	7836	1230	41939	7.6e-05	0.01
GO:0044283	P	small molecule biosynthetic process	149	7836	558	41939	9.6e-05	0.012
GO:0019219	P	regulation of nucleobase-containing compound metabolic process	657	7836	3005	41939	0.0001	0.012
GO:0043436	P	oxoacid metabolic process	252	7836	1033	41939	0.0001	0.012
GO:0019752	P	carboxylic acid metabolic process	252	7836	1033	41939	0.0001	0.012
GO:0034637	P	cellular carbohydrate biosynthetic process	79	7836	256	41939	0.00012	0.013
GO:0006082	P	organic acid metabolic process	275	7836	1144	41939	0.00011	0.013
GO:0032787	P	monocarboxylic acid metabolic process	117	7836	421	41939	0.00014	0.016
GO:0009628	P	response to abiotic stimulus	44	7836	118	41939	0.00014	0.016
GO:0006091	P	generation of precursor metabolites and energy	103	7836	361	41939	0.00015	0.016
GO:1901565	P	organonitrogen compound catabolic process	46	7836	126	41939	0.00015	0.016
GO:0080090	P	regulation of primary metabolic process	670	7836	3087	41939	0.00017	0.017
GO:0010556	P	regulation of macromolecule biosynthetic process	659	7836	3039	41939	0.00021	0.018
GO:2000112	P	regulation of cellular macromolecule biosynthetic process	659	7836	3039	41939	0.00021	0.018
GO:0046394	P	carboxylic acid biosynthetic process	116	7836	421	41939	0.0002	0.018
GO:0016998	P	cell wall macromolecule catabolic process	37	7836	94	41939	0.0002	0.018
GO:0016051	P	carbohydrate biosynthetic process	87	7836	295	41939	0.00019	0.018
GO:0031323	P	regulation of cellular metabolic process	670	7836	3093	41939	0.0002	0.018
GO:0044036	P	cell wall macromolecule metabolic process	38	7836	98	41939	0.00021	0.018
GO:0009889	P	regulation of biosynthetic process	659	7836	3044	41939	0.00024	0.02
GO:0031326	P	regulation of cellular biosynthetic process	659	7836	3044	41939	0.00024	0.02
GO:0051171	P	regulation of nitrogen compound metabolic process	659	7836	3049	41939	0.00027	0.022
GO:0019222	P	regulation of metabolic process	675	7836	3130	41939	0.00028	0.022
GO:0060255	P	regulation of macromolecule metabolic process	672	7836	3115	41939	0.00028	0.022
GO:0010468	P	regulation of gene expression	661	7836	3061	41939	0.00029	0.023
GO:0071705	P	nitrogen compound transport	46	7836	132	41939	0.00036	0.027
GO:0006633	P	fatty acid biosynthetic process	65	7836	210	41939	0.00041	0.031
GO:1901607	P	alpha-amino acid biosynthetic process	51	7836	154	41939	0.00047	0.035
GO:0003824	F	catalytic activity	4010	7836	19153	41939	1.8e-19	6e-16
GO:0004713	F	protein tyrosine kinase activity	686	7836	2753	41939	5.6e-12	9.1e-09
GO:0016301	F	kinase activity	811	7836	3488	41939	5e-09	5.4e-06
GO:0016491	F	oxidoreductase activity	885	7836	3858	41939	7.5e-09	6.1e-06
GO:0004672	F	protein kinase activity	726	7836	3105	41939	1.6e-08	1.1e-05
GO:0016740	F	transferase activity	1517	7836	7049	41939	3.2e-08	1.7e-05
GO:0004674	F	protein serine/threonine kinase activity	540	7836	2248	41939	7.8e-08	3.6e-05
GO:0004553	F	hydrolase activity, hydrolyzing O-glycosyl compounds	249	7836	910	41939	1.1e-07	4.6e-05
GO:0016773	F	phosphotransferase activity, alcohol group as acceptor	794	7836	3488	41939	1.4e-07	5e-05
GO:0016798	F	hydrolase activity, acting on glycosyl bonds	259	7836	966	41939	2.6e-07	8.4e-05
GO:0070001	F	aspartic-type peptidase activity	74	7836	198	41939	9.7e-07	0.00026
GO:0004190	F	aspartic-type endopeptidase activity	74	7836	198	41939	9.7e-07	0.00026
GO:0016772	F	transferase activity, transferring phosphorus-containing groups	889	7836	4046	41939	3e-06	0.00075
GO:0016762	F	xyloglucan:xyloglucosyl transferase activity	33	7836	64	41939	7.2e-06	0.0017
GO:0016791	F	phosphatase activity	91	7836	287	41939	1.6e-05	0.0035
GO:0043565	F	sequence-specific DNA binding	269	7836	1081	41939	1.9e-05	0.0039
GO:0001071	F	nucleic acid binding transcription factor activity	401	7836	1708	41939	2.2e-05	0.0039
GO:0003700	F	transcription factor activity, sequence-specific DNA binding	401	7836	1708	41939	2.2e-05	0.0039
GO:0001067	F	regulatory region nucleic acid binding	32	7836	70	41939	6.1e-05	0.0086
GO:0044212	F	transcription regulatory region DNA binding	32	7836	70	41939	6.1e-05	0.0086
GO:0000976	F	transcription regulatory region sequence-specific DNA binding	32	7836	70	41939	6.1e-05	0.0086
GO:0000975	F	regulatory region DNA binding	32	7836	70	41939	6.1e-05	0.0086
GO:1990837	F	sequence-specific double-stranded DNA binding	32	7836	70	41939	6.1e-05	0.0086
GO:0042578	F	phosphoric ester hydrolase activity	105	7836	371	41939	0.00017	0.023
GO:0016830	F	carbon-carbon lyase activity	61	7836	188	41939	0.00022	0.029
GO:0046943	F	carboxylic acid transmembrane transporter activity	27	7836	62	41939	0.00041	0.047
GO:0042132	F	fructose 1,6-bisphosphate 1-phosphatase activity	12	7836	15	41939	0.00039	0.047
GO:0005342	F	organic acid transmembrane transporter activity	27	7836	62	41939	0.00041	0.047
GO:0030246	F	carbohydrate binding	96	7836	344	41939	0.00046	0.05
GO:0004722	F	protein serine/threonine phosphatase activity	46	7836	134	41939	0.00046	0.05
GO:0044436	C	thylakoid part	92	7836	228	41939	2.7e-09	1.1e-06
GO:0009579	C	thylakoid	92	7836	228	41939	2.7e-09	1.1e-06
GO:0009523	C	photosystem II	56	7836	112	41939	1.3e-08	1.7e-06
GO:0009654	C	photosystem II oxygen evolving complex	36	7836	51	41939	9.4e-09	1.7e-06
GO:0042651	C	thylakoid membrane	40	7836	63	41939	1.3e-08	1.7e-06
GO:0009521	C	photosystem	86	7836	214	41939	1e-08	1.7e-06
GO:0034357	C	photosynthetic membrane	86	7836	221	41939	3.3e-08	3.6e-06
GO:0005576	C	extracellular region	96	7836	260	41939	4.2e-08	4.1e-06
GO:0019898	C	extrinsic component of membrane	37	7836	59	41939	5.6e-08	4.8e-06
GO:0048046	C	apoplast	33	7836	64	41939	7.2e-06	0.00056
GO:1990204	C	oxidoreductase complex	41	7836	92	41939	1e-05	0.00064
GO:0009538	C	photosystem I reaction center	19	7836	24	41939	9.2e-06	0.00064
GO:0009522	C	photosystem I	29	7836	65	41939	0.00018	0.011
GO:0016602	C	CCAAT-binding factor complex	21	7836	40	41939	0.00026	0.014
GO:0016020	C	membrane	1135	7836	5505	41939	0.00069	0.035
