# Supplementary material for: Genetic regulatory networks for salt-alkali stress in Gossypium hirsutum with differing morphological characteristics
Source: BMC Genomics. 2020 Jan 6;21:15. doi: 10.1186/s12864-019-6375-9 (PMC6945603; doi:10.1186/s12864-019-6375-9)
Supplement: Supplementary file 6 — Additional file 6: Table S2. Gene ontology (GO) enrichment analysis of DEGs in root. [file 12864_2019_6375_MOESM6_ESM.xlsx]

## Sheet: Sheet1
Table S2 GO enrichment analysis of DEGs in root.
GO_acc	term_type	Term	queryitem	querytotal	bgitem	bgtotal	pvalue	FDR
GO:0055114	P	oxidation-reduction process	1133	10149	3350	41939	1.8e-23	8.5e-20
GO:0044710	P	single-organism metabolic process	1804	10149	6129	41939	2.8e-15	6.7e-12
GO:0051252	P	regulation of RNA metabolic process	927	10149	2994	41939	1.3e-11	9e-09
GO:2001141	P	regulation of RNA biosynthetic process	927	10149	2994	41939	1.3e-11	9e-09
GO:0006355	P	regulation of transcription, DNA-templated	927	10149	2994	41939	1.3e-11	9e-09
GO:1903506	P	regulation of nucleic acid-templated transcription	927	10149	2994	41939	1.3e-11	9e-09
GO:0008152	P	metabolic process	5249	10149	20116	41939	6.1e-12	9e-09
GO:0019219	P	regulation of nucleobase-containing compound metabolic process	928	10149	3005	41939	2e-11	1.2e-08
GO:0060255	P	regulation of macromolecule metabolic process	956	10149	3115	41939	2.9e-11	1.5e-08
GO:0010468	P	regulation of gene expression	941	10149	3061	41939	3.2e-11	1.5e-08
GO:0019222	P	regulation of metabolic process	958	10149	3130	41939	4.5e-11	1.9e-08
GO:0080090	P	regulation of primary metabolic process	945	10149	3087	41939	6e-11	2.2e-08
GO:0031323	P	regulation of cellular metabolic process	947	10149	3093	41939	5.5e-11	2.2e-08
GO:0010556	P	regulation of macromolecule biosynthetic process	931	10149	3039	41939	7.4e-11	2.3e-08
GO:2000112	P	regulation of cellular macromolecule biosynthetic process	931	10149	3039	41939	7.4e-11	2.3e-08
GO:0044699	P	single-organism process	2512	10149	9130	41939	7.8e-11	2.3e-08
GO:0009889	P	regulation of biosynthetic process	931	10149	3044	41939	9.8e-11	2.6e-08
GO:0031326	P	regulation of cellular biosynthetic process	931	10149	3044	41939	9.8e-11	2.6e-08
GO:0051171	P	regulation of nitrogen compound metabolic process	931	10149	3049	41939	1.3e-10	3.2e-08
GO:0005975	P	carbohydrate metabolic process	548	10149	1714	41939	8.1e-09	1.9e-06
GO:0006468	P	protein phosphorylation	913	10149	3089	41939	3e-08	6.9e-06
GO:0006979	P	response to oxidative stress	116	10149	255	41939	4.1e-08	8.9e-06
GO:0016310	P	phosphorylation	976	10149	3373	41939	2.3e-07	4.7e-05
GO:0044262	P	cellular carbohydrate metabolic process	163	10149	417	41939	3e-07	6e-05
GO:0006796	P	phosphate-containing compound metabolic process	1178	10149	4183	41939	8.9e-07	0.00017
GO:0006793	P	phosphorus metabolic process	1181	10149	4196	41939	9.3e-07	0.00017
GO:0097659	P	nucleic acid-templated transcription	952	10149	3319	41939	1.1e-06	0.00018
GO:0006351	P	transcription, DNA-templated	952	10149	3319	41939	1.1e-06	0.00018
GO:0032774	P	RNA biosynthetic process	953	10149	3323	41939	1.1e-06	0.00018
GO:0005976	P	polysaccharide metabolic process	116	10149	291	41939	7e-06	0.0011
GO:0042221	P	response to chemical	99	10149	238	41939	8.1e-06	0.0012
GO:0044042	P	glucan metabolic process	99	10149	241	41939	1.2e-05	0.0017
GO:0006073	P	cellular glucan metabolic process	99	10149	241	41939	1.2e-05	0.0017
GO:0007017	P	microtubule-based process	140	10149	376	41939	1.4e-05	0.002
GO:0034654	P	nucleobase-containing compound biosynthetic process	995	10149	3570	41939	2.5e-05	0.0033
GO:0000160	P	phosphorelay signal transduction system	75	10149	172	41939	2.8e-05	0.0037
GO:0018130	P	heterocycle biosynthetic process	1036	10149	3735	41939	3e-05	0.0038
GO:0044264	P	cellular polysaccharide metabolic process	101	10149	258	41939	4.6e-05	0.0058
GO:1901362	P	organic cyclic compound biosynthetic process	1051	10149	3809	41939	4.9e-05	0.0059
GO:0019438	P	aromatic compound biosynthetic process	1033	10149	3739	41939	4.9e-05	0.0059
GO:0006464	P	cellular protein modification process	1066	10149	3877	41939	6.6e-05	0.0075
GO:0036211	P	protein modification process	1066	10149	3877	41939	6.6e-05	0.0075
GO:0006928	P	movement of cell or subcellular component	78	10149	188	41939	7.3e-05	0.008
GO:0007018	P	microtubule-based movement	78	10149	188	41939	7.3e-05	0.008
GO:0009308	P	amine metabolic process	52	10149	110	41939	9.4e-05	0.01
GO:0043412	P	macromolecule modification	1084	10149	3994	41939	0.00025	0.026
GO:0016491	F	oxidoreductase activity	1257	10149	3858	41939	2.4e-21	8.1e-18
GO:0003824	F	catalytic activity	5147	10149	19153	41939	3.6e-20	6.1e-17
GO:0020037	F	heme binding	389	10149	1011	41939	1.8e-14	2e-11
GO:0004713	F	protein tyrosine kinase activity	878	10149	2753	41939	2.9e-13	2e-10
GO:0016705	F	oxidoreductase activity, acting on paired donors, with incorporation or reduction of molecular oxygen	446	10149	1227	41939	2.6e-13	2e-10
GO:0001071	F	nucleic acid binding transcription factor activity	583	10149	1708	41939	5.7e-13	2.7e-10
GO:0003700	F	transcription factor activity, sequence-specific DNA binding	583	10149	1708	41939	5.7e-13	2.7e-10
GO:0046906	F	tetrapyrrole binding	389	10149	1047	41939	8.7e-13	3.6e-10
GO:0016684	F	oxidoreductase activity, acting on peroxide as acceptor	133	10149	288	41939	2.1e-09	6.5e-07
GO:0004553	F	hydrolase activity, hydrolyzing O-glycosyl compounds	325	10149	910	41939	2.1e-09	6.5e-07
GO:0004601	F	peroxidase activity	132	10149	284	41939	1.8e-09	6.5e-07
GO:0016798	F	hydrolase activity, acting on glycosyl bonds	340	10149	966	41939	3.1e-09	8.7e-07
GO:0004672	F	protein kinase activity	928	10149	3105	41939	4.3e-09	1.1e-06
GO:0003682	F	chromatin binding	296	10149	825	41939	7.4e-09	1.8e-06
GO:0016301	F	kinase activity	1021	10149	3488	41939	2e-08	4.4e-06
GO:0004674	F	protein serine/threonine kinase activity	688	10149	2248	41939	3e-08	6.2e-06
GO:0005506	F	iron ion binding	335	10149	978	41939	3.8e-08	7.5e-06
GO:0016209	F	antioxidant activity	134	10149	312	41939	5.6e-08	1e-05
GO:0016773	F	phosphotransferase activity, alcohol group as acceptor	1014	10149	3488	41939	6.4e-08	1.1e-05
GO:0044877	F	macromolecular complex binding	305	10149	888	41939	1.3e-07	2.1e-05
GO:0043565	F	sequence-specific DNA binding	359	10149	1081	41939	1.7e-07	2.6e-05
GO:0008017	F	microtubule binding	104	10149	228	41939	1.8e-07	2.6e-05
GO:0015631	F	tubulin binding	104	10149	228	41939	1.8e-07	2.6e-05
GO:0005507	F	copper ion binding	132	10149	316	41939	2.4e-07	3.3e-05
GO:0016740	F	transferase activity	1916	10149	7049	41939	4.8e-07	6.4e-05
GO:0016757	F	transferase activity, transferring glycosyl groups	345	10149	1053	41939	8e-07	0.0001
GO:0016706	F	oxidoreductase activity, acting on paired donors, with incorporation or reduction of molecular oxygen, 2-oxoglutarate as one donor, and incorporation of one atom each of oxygen into both donors	156	10149	405	41939	1.1e-06	0.00013
GO:0051213	F	dioxygenase activity	174	10149	468	41939	1.5e-06	0.00018
GO:0001067	F	regulatory region nucleic acid binding	43	10149	70	41939	3.6e-06	0.00036
GO:0044212	F	transcription regulatory region DNA binding	43	10149	70	41939	3.6e-06	0.00036
GO:0000976	F	transcription regulatory region sequence-specific DNA binding	43	10149	70	41939	3.6e-06	0.00036
GO:0000975	F	regulatory region DNA binding	43	10149	70	41939	3.6e-06	0.00036
GO:1990837	F	sequence-specific double-stranded DNA binding	43	10149	70	41939	3.6e-06	0.00036
GO:0008762	F	UDP-N-acetylmuramate dehydrogenase activity	52	10149	97	41939	7.2e-06	0.00071
GO:0016762	F	xyloglucan:xyloglucosyl transferase activity	37	10149	64	41939	4.4e-05	0.0041
GO:0016758	F	transferase activity, transferring hexosyl groups	268	10149	838	41939	5e-05	0.0046
GO:0003777	F	microtubule motor activity	78	10149	188	41939	7.3e-05	0.0066
GO:0003690	F	double-stranded DNA binding	47	10149	96	41939	0.00011	0.0093
GO:0009055	F	electron carrier activity	357	10149	1180	41939	0.00013	0.011
GO:0000156	F	phosphorelay response regulator activity	57	10149	128	41939	0.00016	0.013
GO:0016616	F	oxidoreductase activity, acting on the CH-OH group of donors, NAD or NADP as acceptor	133	10149	377	41939	0.00016	0.013
GO:0016772	F	transferase activity, transferring phosphorus-containing groups	1097	10149	4046	41939	0.00026	0.021
GO:0048037	F	cofactor binding	306	10149	1007	41939	0.0003	0.023
GO:0016614	F	oxidoreductase activity, acting on CH-OH group of donors	145	10149	426	41939	0.00031	0.023
GO:0008092	F	cytoskeletal protein binding	121	10149	345	41939	0.00037	0.027
GO:0043167	F	ion binding	1747	10149	6652	41939	0.0005	0.036
GO:0005576	C	extracellular region	122	10149	260	41939	4.7e-09	4.2e-06
GO:0005871	C	kinesin complex	78	10149	185	41939	4.8e-05	0.014
GO:0048046	C	apoplast	37	10149	64	41939	4.4e-05	0.014
GO:0015630	C	microtubule cytoskeleton	132	10149	369	41939	0.0001	0.023
