# Supplementary material for: Genetic regulatory networks for salt-alkali stress in Gossypium hirsutum with differing morphological characteristics
Source: BMC Genomics. 2020 Jan 6;21:15. doi: 10.1186/s12864-019-6375-9 (PMC6945603; doi:10.1186/s12864-019-6375-9)
Supplement: Supplementary file 7 — Additional file 7: Table S3. Kyoto Encyclopedia of Genes and Genomes (KEGG) enrichment of DEGs in leaf. [file 12864_2019_6375_MOESM7_ESM.xlsx]

## Sheet: Sheet1
Table S3 KEGG enrichment of DEGs in leaf
Accession	Name	Input Gene Number	All Gene Number	Q-value
M00373	Ethylmalonyl pathway	4 (0.16%)	4 (0.03%)	0
M00375	Hydroxypropionate-hydroxybutylate cycle	4 (0.16%)	4 (0.03%)	0
M00531	Assimilatory nitrate reduction, nitrate => ammonia	6 (0.25%)	6 (0.05%)	0
ko01100	Metabolic pathways	1127 (46.46%)	4,137 (33.71%)	1.7e-46
ko01110	Biosynthesis of secondary metabolites	668 (27.54%)	2,235 (18.21%)	8.1e-36
ko00196	Photosynthesis - antenna proteins	42 (1.73%)	46 (0.37%)	2.4e-25
M00165	Reductive pentose phosphate cycle (Calvin cycle)	66 (2.72%)	109 (0.89%)	8.2e-20
ko01200	Carbon metabolism	205 (8.45%)	590 (4.81%)	4.1e-17
ko01120	Microbial metabolism in diverse environments	248 (10.22%)	761 (6.20%)	9.5e-17
M00167	Reductive pentose phosphate cycle, glyceraldehyde-3P => ribulose-5P	44 (1.81%)	67 (0.55%)	1.8e-15
ko00195	Photosynthesis	84 (3.46%)	185 (1.51%)	1.9e-14
ko00630	Glyoxylate and dicarboxylate metabolism	73 (3.01%)	155 (1.26%)	1.1e-13
M00532	Photorespiration	49 (2.02%)	90 (0.73%)	1.9e-12
ko00710	Carbon fixation in photosynthetic organisms	75 (3.09%)	174 (1.42%)	1.4e-11
ko00052	Galactose metabolism	60 (2.47%)	129 (1.05%)	4.2e-11
ko00030	Pentose phosphate pathway	56 (2.31%)	120 (0.98%)	1.6e-10
ko01130	Biosynthesis of antibiotics	269 (11.09%)	943 (7.68%)	1.6e-10
ko04075	Plant hormone signal transduction	208 (8.57%)	740 (6.03%)	1.6e-07
ko00650	Butanoate metabolism	25 (1.03%)	44 (0.36%)	2.6e-07
ko00860	Porphyrin and chlorophyll metabolism	41 (1.69%)	95 (0.77%)	1.1e-06
ko00910	Nitrogen metabolism	32 (1.32%)	72 (0.59%)	1e-05
ko00680	Methane metabolism	48 (1.98%)	126 (1.03%)	1e-05
M00166	Reductive pentose phosphate cycle, ribulose-5P => glyceraldehyde-3P	22 (0.91%)	42 (0.34%)	1e-05
M00344	Formaldehyde assimilation, xylulose monophosphate pathway	11 (0.45%)	15 (0.12%)	1.7e-05
M00039	Monolignol biosynthesis, phenylalanine/tyrosine => monolignol	41 (1.69%)	106 (0.86%)	3.3e-05
ko00010	Glycolysis / Gluconeogenesis	86 (3.54%)	276 (2.25%)	3.4e-05
ko04612	Antigen processing and presentation	42 (1.73%)	110 (0.90%)	3.6e-05
ko00250	Alanine, aspartate and glutamate metabolism	42 (1.73%)	111 (0.90%)	4.5e-05
ko00280	Valine, leucine and isoleucine degradation	37 (1.53%)	95 (0.77%)	6.6e-05
ko00260	Glycine, serine and threonine metabolism	52 (2.14%)	149 (1.21%)	6.6e-05

## Sheet: Sheet2
Accession	Name
M00373	Ethylmalonyl pathway
M00375	Hydroxypropionate-hydroxybutylate cycle
M00531	Assimilatory nitrate reduction, nitrate => ammonia
ko01100	Metabolic pathways
ko01110	Biosynthesis of secondary metabolites
ko00196	Photosynthesis - antenna proteins
M00165	Reductive pentose phosphate cycle (Calvin cycle)
ko01200	Carbon metabolism
ko01120	Microbial metabolism in diverse environments
M00167	Reductive pentose phosphate cycle, glyceraldehyde-3P => ribulose-5P
ko00195	Photosynthesis
ko00630	Glyoxylate and dicarboxylate metabolism
M00532	Photorespiration
ko00710	Carbon fixation in photosynthetic organisms
ko00052	Galactose metabolism
ko00030	Pentose phosphate pathway
ko01130	Biosynthesis of antibiotics
ko04075	Plant hormone signal transduction
ko00650	Butanoate metabolism
ko00860	Porphyrin and chlorophyll metabolism
ko00910	Nitrogen metabolism
ko00680	Methane metabolism
M00166	Reductive pentose phosphate cycle, ribulose-5P => glyceraldehyde-3P
M00344	Formaldehyde assimilation, xylulose monophosphate pathway
M00039	Monolignol biosynthesis, phenylalanine/tyrosine => monolignol
ko00010	Glycolysis / Gluconeogenesis
ko04612	Antigen processing and presentation
ko00250	Alanine, aspartate and glutamate metabolism
ko00280	Valine, leucine and isoleucine degradation
ko00260	Glycine, serine and threonine metabolism
Accession	Name
ko00532	Glycosaminoglycan biosynthesis - chondroitin sulfate / dermatan sulfate
M00057	Glycosaminoglycan biosynthesis, linkage tetrasaccharide
M00531	Assimilatory nitrate reduction, nitrate => ammonia
ko01110	Biosynthesis of secondary metabolites
ko01100	Metabolic pathways
ko00940	Phenylpropanoid biosynthesis
ko04075	Plant hormone signal transduction
ko00592	alpha-Linolenic acid metabolism
ko00910	Nitrogen metabolism
M00113	Jasmonic acid biosynthesis
ko00500	Starch and sucrose metabolism
ko00052	Galactose metabolism
ko00071	Fatty acid degradation
ko01120	Microbial metabolism in diverse environments
ko00250	Alanine, aspartate and glutamate metabolism
ko04540	Gap junction
ko00980	Metabolism of xenobiotics by cytochrome P450
ko00220	Arginine biosynthesis
ko05204	Chemical carcinogenesis
ko00280	Valine, leucine and isoleucine degradation
ko00982	Drug metabolism - cytochrome P450
ko00480	Glutathione metabolism
ko01130	Biosynthesis of antibiotics
ko00410	beta-Alanine metabolism
ko00270	Cysteine and methionine metabolism
M00087	beta-Oxidation
M00036	Leucine degradation, leucine => acetoacetate + acetyl-CoA
ko00905	Brassinosteroid biosynthesis
ko05130	Pathogenic Escherichia coli infection
M00368	Ethylene biosynthesis, methionine => ethylene
ko04976	Bile secretion
ko00100	Steroid biosynthesis
ko00630	Glyoxylate and dicarboxylate metabolism
ko00350	Tyrosine metabolism
