# Supplementary material for: Genetic regulatory networks for salt-alkali stress in Gossypium hirsutum with differing morphological characteristics
Source: BMC Genomics. 2020 Jan 6;21:15. doi: 10.1186/s12864-019-6375-9 (PMC6945603; doi:10.1186/s12864-019-6375-9)
Supplement: Supplementary file 8 — Additional file 8: Table S4. Kyoto Encyclopedia of Genes and Genomes (KEGG) enrichment of DEGs in root. [file 12864_2019_6375_MOESM8_ESM.xlsx]

## Sheet: Sheet1
Table S4KEGG enrichment of DEGs in root.
Accession	Name	Input Gene Number	All Gene Number	Q-value
ko00532	Glycosaminoglycan biosynthesis - chondroitin sulfate / dermatan sulfate	4 (0.15%)	4 (0.03%)	0
M00057	Glycosaminoglycan biosynthesis, linkage tetrasaccharide	4 (0.15%)	4 (0.03%)	0
M00531	Assimilatory nitrate reduction, nitrate => ammonia	6 (0.22%)	6 (0.05%)	0
ko01110	Biosynthesis of secondary metabolites	745 (27.93%)	2,235 (18.21%)	8.4e-44
ko01100	Metabolic pathways	1175 (44.06%)	4,137 (33.71%)	7.4e-35
ko00940	Phenylpropanoid biosynthesis	146 (5.47%)	304 (2.48%)	1.9e-23
ko04075	Plant hormone signal transduction	279 (10.46%)	740 (6.03%)	3.7e-23
ko00592	alpha-Linolenic acid metabolism	56 (2.10%)	104 (0.85%)	9.1e-12
ko00910	Nitrogen metabolism	43 (1.61%)	72 (0.59%)	2.8e-11
M00113	Jasmonic acid biosynthesis	40 (1.50%)	69 (0.56%)	5.4e-10
ko00500	Starch and sucrose metabolism	162 (6.07%)	465 (3.79%)	5.4e-10
ko00052	Galactose metabolism	60 (2.25%)	129 (1.05%)	3.6e-09
ko00071	Fatty acid degradation	50 (1.87%)	102 (0.83%)	9.4e-09
ko01120	Microbial metabolism in diverse environments	233 (8.74%)	761 (6.20%)	4.4e-08
ko00250	Alanine, aspartate and glutamate metabolism	51 (1.91%)	111 (0.90%)	1e-07
ko04540	Gap junction	41 (1.54%)	87 (0.71%)	1.1e-06
ko00980	Metabolism of xenobiotics by cytochrome P450	40 (1.50%)	85 (0.69%)	1.5e-06
ko00220	Arginine biosynthesis	35 (1.31%)	71 (0.58%)	1.8e-06
ko05204	Chemical carcinogenesis	39 (1.46%)	83 (0.68%)	1.8e-06
ko00280	Valine, leucine and isoleucine degradation	43 (1.61%)	95 (0.77%)	1.8e-06
ko00982	Drug metabolism - cytochrome P450	42 (1.57%)	92 (0.75%)	1.8e-06
ko00480	Glutathione metabolism	70 (2.62%)	184 (1.50%)	2.8e-06
ko01130	Biosynthesis of antibiotics	268 (10.05%)	943 (7.68%)	3.9e-06
ko00410	beta-Alanine metabolism	40 (1.50%)	91 (0.74%)	1.1e-05
ko00270	Cysteine and methionine metabolism	83 (3.11%)	236 (1.92%)	1.1e-05
M00087	beta-Oxidation	20 (0.75%)	35 (0.29%)	1.9e-05
M00036	Leucine degradation, leucine => acetoacetate + acetyl-CoA	21 (0.79%)	38 (0.31%)	2.4e-05
ko00905	Brassinosteroid biosynthesis	21 (0.79%)	39 (0.32%)	4.1e-05
ko05130	Pathogenic Escherichia coli infection	35 (1.31%)	80 (0.65%)	4.5e-05
M00368	Ethylene biosynthesis, methionine => ethylene	29 (1.09%)	62 (0.51%)	4.7e-05
ko04976	Bile secretion	27 (1.01%)	57 (0.46%)	6.6e-05
ko00100	Steroid biosynthesis	29 (1.09%)	63 (0.51%)	6.6e-05
ko00630	Glyoxylate and dicarboxylate metabolism	57 (2.14%)	155 (1.26%)	8e-05
ko00350	Tyrosine metabolism	38 (1.42%)	92 (0.75%)	9e-05

## Sheet: Sheet2
Accession	Name
ko00532	Glycosaminoglycan biosynthesis - chondroitin sulfate / dermatan sulfate
M00057	Glycosaminoglycan biosynthesis, linkage tetrasaccharide
M00531	Assimilatory nitrate reduction, nitrate => ammonia
ko01110	Biosynthesis of secondary metabolites
ko01100	Metabolic pathways
ko00940	Phenylpropanoid biosynthesis
ko04075	Plant hormone signal transduction
ko00592	alpha-Linolenic acid metabolism
ko00910	Nitrogen metabolism
M00113	Jasmonic acid biosynthesis
ko00500	Starch and sucrose metabolism
ko00052	Galactose metabolism
ko00071	Fatty acid degradation
ko01120	Microbial metabolism in diverse environments
ko00250	Alanine, aspartate and glutamate metabolism
ko04540	Gap junction
ko00980	Metabolism of xenobiotics by cytochrome P450
ko00220	Arginine biosynthesis
ko05204	Chemical carcinogenesis
ko00280	Valine, leucine and isoleucine degradation
ko00982	Drug metabolism - cytochrome P450
ko00480	Glutathione metabolism
ko01130	Biosynthesis of antibiotics
ko00410	beta-Alanine metabolism
ko00270	Cysteine and methionine metabolism
M00087	beta-Oxidation
M00036	Leucine degradation, leucine => acetoacetate + acetyl-CoA
ko00905	Brassinosteroid biosynthesis
ko05130	Pathogenic Escherichia coli infection
M00368	Ethylene biosynthesis, methionine => ethylene
ko04976	Bile secretion
ko00100	Steroid biosynthesis
ko00630	Glyoxylate and dicarboxylate metabolism
ko00350	Tyrosine metabolism
