# Supplementary material for: Genetic regulatory networks for salt-alkali stress in Gossypium hirsutum with differing morphological characteristics
Source: BMC Genomics. 2020 Jan 6;21:15. doi: 10.1186/s12864-019-6375-9 (PMC6945603; doi:10.1186/s12864-019-6375-9)
Supplement: Supplementary file 9 — Additional file 9: Table S5. Number of members of different TF families showing in the upland cotton at different stages after alkali-salt stress treatment. [file 12864_2019_6375_MOESM9_ESM.xlsx]

## Sheet: Sheet1
Table S5 Number of members of different TF families showing in the upland cotton at different stages after alkali-salt stress treatment.
TF family	Leaf (991)				Root (1577)
	Total	SS3	SS12	SS48	Total	SS3	SS12	SS48
ERF	92	38	64	35	182	112	108	100
MYB	91	34	62	45	167	74	107	110
NAC	87	28	71	44	95	62	62	59
bHLH	80	30	52	39	119	62	62	53
WRKY	80	23	72	16	107	52	55	61
bZIP	57	29	38	32	60	32	37	32
HD-ZIP	47	19	29	36	67	38	37	36
C2H2	45	20	31	15	98	52	52	55
MYB_related	30	7	22	14	44	23	14	12
Dof	28	6	18	11	44	26	18	12
HSF	28	3	22	13	26	14	12	13
G2-like	25	6	19	8	56	25	29	26
GRAS	25	9	15	8	80	54	50	48
CO-like	20	7	17	6	21	13	8	6
LBD	19	3	13	13	29	6	20	22
TALE	19	6	16	10	35	20	26	23
TCP	19	6	9	13	30	17	10	5
SBP	16	3	9	11	12	12	8	5
NF-YA	14	4	9	10	4		2	4
AP2	13	6	5	8	19	11	10	8
B3	13	2	11	3	32	21	9	10
C3H	13	6	5	7	30	15	11	9
GATA	12	2	10	9	27	10	10	9
ARF	11	5	3	8	33	11	19	17
DBB	10	2	7	3	8	5	3
MIKC_MADS	10	3	6	2	12	7	3	6
NF-YC	10	3	3	5	6	2	2	3
GRF	9	4	6	5	8	3	1	4
Trihelix	9	4	8	2	24	19	10	9
Nin-like	7		7	4	11	9	7	5
CPP	6	1	5	4	4	4
M-type_MADS	6	1	3	5	6		2	4
NF-YB	5	1	2	4	6	2	3	4
WOX	5		4	1	12	9	5	4
BES1	4	2	4	1	6	6	1
ARR-B	3	1	2	1	14	11	8	6
CAMTA	3		2	1	3	2
RAV	3	1	1	2	1	1		1
LSD	2		1	2	3	2		1
BBR-BPC	1			1	7	6	1	1
EIL	1			1	2	2
HB-other	1			1	2	1
HRT-like	1	1	1	1	2	2	1	1
VOZ	1		1		3	3
YABBY	9	4	9	5
ZF-HD					7	2	6	4
SRS					7	5	2	2
S1Fa-like					1	1
SAP					2	2	1
NF-X1					3	3
