# Supplementary material for: Genetic regulatory networks for salt-alkali stress in Gossypium hirsutum with differing morphological characteristics
Source: BMC Genomics. 2020 Jan 6;21:15. doi: 10.1186/s12864-019-6375-9 (PMC6945603; doi:10.1186/s12864-019-6375-9)
Supplement: Supplementary file 10 — Additional file 10: Table S6. The hub genes of each tissue/stage-specific module. [file 12864_2019_6375_MOESM10_ESM.xlsx]

## Sheet: Sheet1
Table S6 Hub genes of each tissue/stage-specific module.
Stages	Gene ID	p.Weighted	Homologue	Gene Name	Gene annotation
Identified via networkscreening
L3h	Gh_A07G0629	2.04059e-13	AT4G00050.1	UNE10	Transcription factor UNE10
L3h	Gh_A01G1607	8.21565e-14	AT1G21550.1	CML44	Probable calcium-binding protein CML44
L3h	Gh_Sca006871G01	1.84519e-13	AT2G05160.1	At2g05160	Zinc finger CCCH domain-containing protein 18
L3h	Gh_A12G1130	4.29434e-13	AT3G62410.1	CP12-2	Calvin cycle protein CP12-2, chloroplastic
L3h	Gh_D07G0559	9.76996e-15	AT3G26180.1	CYP71A9	Cytochrome P450 71A9
L3h	Gh_D06G0795	1.86517e-14	AT5G20670.1	NA	DUF1677 family protein (DUF1677)
L3h	Gh_A06G0694	3.59712e-14	AT5G20670.1	NA	DUF1677 family protein (DUF1677)
L3h	Gh_A07G0136	3.4972e-13	AT2G06255.1	EFL3	Protein ELF4-LIKE 3
L3h	Gh_A05G1494	4.67626e-13	AT4G04020.1	PAP	Plastid-lipid-associated protein, chloroplastic
L3h	Gh_D05G1401	1.47216e-13	AT1G30260.1	NA	galactosyltransferase family protein
L3h	Gh_A05G1229	3.64597e-13	AT1G30260.1	NA	galactosyltransferase family protein
L3h	Gh_A01G1774	1.26121e-13	AT5G03610.1	At5g03610	GDSL esterase/lipase At5g03610
L3h	Gh_A11G2610	4.39204e-13	AT1G78600.2	BBX22	B-box zinc finger protein 22
L3h	Gh_A10G0852	4.87166e-13	AT2G18460.1	LCV3	Protein LIKE COV 3
L3h	Gh_D12G1724	1.77636e-14	AT5G62680.1	NPF2.11	Protein NRT1/ PTR FAMILY 2.11
L3h	Gh_D05G1673	1.93179e-13	AT5G47540.1	At5g47540	Putative MO25-like protein At5g47540
L3h	Gh_D02G1283	1.88072e-13	AT2G03440.1	NA	nodulin-related protein 1
L3h	Gh_D02G0922	9.28146e-14	AT2G26560.1	PLP2	Patatin-like protein 2
L3h	Gh_D05G1724	8.88178e-15	AT4G35190.1	LOG5	Cytokinin riboside 5'-monophosphate phosphoribohydrolase LOG5
L3h	Gh_A03G0267	1.06581e-14	AT2G28305.1	LOG3	Cytokinin riboside 5'-monophosphate phosphoribohydrolase LOG3
L3h	Gh_A05G1549	1.9762e-13	AT4G35190.1	LOG5	Cytokinin riboside 5'-monophosphate phosphoribohydrolase LOG5
L3h	Gh_A11G0985	2.11386e-13	AT2G31400.1	At2g31400	Pentatricopeptide repeat-containing protein At2g31400, chloroplastic
L3h	Gh_D01G1778	3.82805e-13	AT2G15960.1	NA	stress-induced protein
L3h	Gh_D06G1593	1.9984e-14	AT5G54770.1	THI1-2	Thiamine thiazole synthase 2, chloroplastic
L3h	Gh_A06G1545	1.56319e-13	AT4G19160.2	NA	transglutaminase family protein
L3h	Gh_D11G2953	5.35127e-14	AT3G15110.1	NA	transmembrane protein
L3h	Gh_A11G2587	2.68896e-13	AT3G15110.1	NA	transmembrane protein
L3h	Gh_A02G0729	5.4845e-14	AT1G21240.1	WAK3	Wall-associated receptor kinase 3
L3h	Gh_A08G2087	1.35891e-13	AT5G57830.1	MYOB7	Myosin-binding protein 7
L3h	Gh_A13G0263	3.24185e-14	NA	NA	NA
L12h	Gh_D08G2525	1.25469e-11	AT5G15500.2	At3g12360	Ankyrin repeat-containing protein At3g12360
L12h	Gh_A06G1295	1.72951e-11	AT4G04870.1	CLS	Cardiolipin synthase (CMP-forming), mitochondrial
L12h	Gh_D03G1151	1.31544e-11	AT2G26975.1	COPT6	Copper transporter 6
L12h	Gh_D08G1044	7.58305e-12	AT5G53130.1	CNGC1	Cyclic nucleotide-gated ion channel 1
L12h	Gh_A12G0393	1.36113e-12	AT2G21490.1	NA	Late embryogenesis abundant protein
L12h	Gh_D05G1501	1.57361e-11	AT3G23240.1	PTI5	Pathogenesis-related genes transcriptional activator PTI5
L12h	Gh_A07G1278	8.48455e-12	AT3G61670.1	Y-1	Uncharacterized protein At5g05190
L12h	Gh_D11G3077	4.51417e-12	AT2G25625.1	NA	histone deacetylase-like protein
L12h	Gh_D01G0160	6.70841e-12	AT3G15534.1	NA	hypothetical protein
L12h	Gh_A02G0407	9.25393e-12	AT2G33420.1	NA	hypothetical protein (DUF810)
L12h	Gh_A01G1085	1.48548e-12	AT2G41790.1	PXM16	Zinc-metallopeptidase, peroxisomal
L12h	Gh_A10G0566	7.29972e-12	AT4G29990.1	At2g19210	Putative leucine-rich repeat receptor-like protein kinase At2g19210
L12h	Gh_A10G0017	8.78941e-12	AT4G36480.1	LCB1	Long chain base biosynthesis protein 1
L12h	Gh_D10G0019	5.2105e-12	AT4G36480.1	LCB1	Long chain base biosynthesis protein 1
L12h	Gh_Sca005321G01	1.81266e-11	AT3G11780.2	DDB_G0282179	Putative phosphatidylglycerol/phosphatidylinositol transfer protein DDB_G0282179
L12h	Gh_D09G0024	1.46554e-11	AT3G12770.1	PCMP-H43	Pentatricopeptide repeat-containing protein At3g12770
L12h	Gh_D02G0631	5.2065e-12	AT5G04070.1	DHRSX	Dehydrogenase/reductase SDR family member on chromosome X
L12h	Gh_D06G1064	5.94857e-12	AT4G32050.1	ncdn	Neurochondrin
L12h	Gh_D11G1944	1.06146e-11	AT2G23420.1	NAPRT2	Nicotinate phosphoribosyltransferase 2
L12h	Gh_A10G1214	5.25291e-12	AT2G43080.1	P4H1	Prolyl 4-hydroxylase 1
L12h	Gh_A01G1973	6.69798e-12	AT3G08980.1	immp2l	Mitochondrial inner membrane protease subunit 2
L12h	Gh_A12G1510	1.24896e-11	AT1G14205.1	RPL18	50S ribosomal protein L18, chloroplastic
L12h	Gh_A07G0805	5.03286e-12	AT2G04240.1	XERICO	Probable E3 ubiquitin-protein ligase XERICO
L12h	Gh_D08G0528	6.13731e-13	AT3G25410.1	BASS3	Probable sodium/metabolite cotransporter BASS3, chloroplastic
L12h	Gh_D13G1165	2.39653e-12	AT4G05440.1	cdc123	Cell division cycle protein 123 homolog
L12h	Gh_A03G1123	1.20295e-11	AT3G04130.1	At3g04130	Pentatricopeptide repeat-containing protein At3g04130, mitochondrial
L12h	Gh_A12G1734	1.10791e-11	AT5G66520.1	PCMP-H61	Pentatricopeptide repeat-containing protein At5g66520
L12h	Gh_D01G1658	8.336e-12	AT4G35130.1	PCMP-H27	Pentatricopeptide repeat-containing protein At4g35130, chloroplastic
L12h	Gh_A11G0132	5.03375e-12	AT4G27740.1	At4g27740	Protein yippee-like At4g27740
L12h	Gh_D02G1693	3.91465e-12	NA	NA	NA
L48h	Gh_D08G1373	9.63229e-13	AT1G01120.1	KCS1	3-ketoacyl-CoA synthase 1
L48h	Gh_D11G1420	2.02349e-12	AT1G06980.1	NA	NA
L48h	Gh_A09G0892	2.21334e-12	AT5G22510.1	INVE	Alkaline/neutral invertase E, chloroplastic
L48h	Gh_A05G2876	1.43574e-12	AT2G40095.1	NA	Alpha/beta hydrolase related protein
L48h	Gh_A10G0877	7.62945e-13	AT2G21320.1	BBX18	B-box zinc finger protein 18
L48h	Gh_A12G0504	9.56124e-13	AT3G18280.1	NA	Probable non-specific lipid-transfer protein AKCS9
L48h	Gh_D12G0517	1.26343e-12	AT3G18280.1	NA	Probable non-specific lipid-transfer protein AKCS9
L48h	Gh_D01G0090	1.07647e-12	AT1G17870.1	EGY3	Probable zinc metallopeptidase EGY3, chloroplastic
L48h	Gh_D03G1609	1.56142e-12	AT4G17030.1	EXLB1	Expansin-like B1
L48h	Gh_A13G1850	4.7562e-13	AT3G12120.1	FAD12	Delta(12)-acyl-lipid-desaturase
L48h	Gh_D05G1760	5.17808e-13	AT1G75900.1	EXL3	GDSL esterase/lipase EXL3
L48h	Gh_D01G2354	6.6791e-13	AT1G52855.1	NA	hypothetical protein
L48h	Gh_D10G1302	3.66374e-13	AT2G43330.1	INT1	Inositol transporter 1
L48h	Gh_D03G0606	3.19966e-13	AT5G12840.1	NFYA1	Nuclear transcription factor Y subunit A-1
L48h	Gh_Sca006219G01	5.98854e-13	AT5G12840.1	NFYA1	Nuclear transcription factor Y subunit A-1
L48h	Gh_D01G1179	2.28817e-12	AT5G12840.1	NFYA1	Nuclear transcription factor Y subunit A-1
L48h	Gh_A05G1452	1.91069e-12	AT4G21960.1	PER42	Peroxidase 42
L48h	Gh_A12G2111	8.62865e-13	AT3G05170.1	At3g05170	Phosphoglycerate mutase-like protein AT74
L48h	Gh_D11G1875	1.16707e-12	AT5G66720.1	At5g66720	Probable protein phosphatase 2C 80
L48h	Gh_D05G3678	1.83897e-12	AT1G55880.1	cys12	Cysteine synthase 2
L48h	Gh_A10G0948	2.24754e-12	AT4G15530.5	PPD	Pyruvate, phosphate dikinase, chloroplastic
L48h	Gh_D05G0963	3.11751e-13	AT5G60580.2	NA	RING/U-box superfamily protein
L48h	Gh_A05G0879	1.97309e-12	AT5G60580.2	NA	RING/U-box superfamily protein
L48h	Gh_D07G1649	2.089e-12	AT2G04240.1	XERICO	Probable E3 ubiquitin-protein ligase XERICO
L48h	Gh_D01G0202	2.2693e-12	AT5G13170.1	SWEET15	Bidirectional sugar transporter SWEET15
L48h	Gh_A07G1736	1.94178e-12	AT4G16360.1	KINB2	SNF1-related protein kinase regulatory subunit beta-2
L48h	Gh_A02G1739	1.53833e-12	AT2G36390.1	SBE1	1,4-alpha-glucan-branching enzyme
L48h	Gh_D02G0995	9.59233e-13	AT5G03650.1	SBEII	1,4-alpha-glucan-branching enzyme 1, chloroplastic/amyloplastic (Fragment)
L48h	Gh_Sca006745G03	1.87361e-12	AT5G03650.1	SBEII	1,4-alpha-glucan-branching enzyme 1, chloroplastic/amyloplastic (Fragment)
L48h	Gh_D10G1142	1.17373e-12	NA	NA	NA
R3h	Gh_A01G0009	7.41962e-12	AT5G09810.1	AC101	Actin-101
R3h	Gh_D01G0008	9.46843e-12	AT5G09810.1	AC101	Actin-101
R3h	Gh_A12G1439	9.52571e-12	AT3G19830.1	Esyt3	Extended synaptotagmin-3
R3h	Gh_D05G2340	1.09499e-11	AT1G71697.1	CK1	Probable choline kinase 1
R3h	Gh_A06G1327	7.52309e-12	AT1G11940.1	NA	Core-2/I-branching beta-1%2C6-N-acetylglucosaminyltransferase family protein
R3h	Gh_D04G0742	5.39968e-12	AT3G01900.1	CYP94B3	Cytochrome P450 94B3
R3h	Gh_A08G0043	3.73013e-12	AT2G27690.1	CYP94C1	Cytochrome P450 94C1
R3h	Gh_Sca009628G01	5.71077e-12	AT3G09090.1	DEX1	Protein DEFECTIVE IN EXINE FORMATION 1
R3h	Gh_A05G0034	7.25731e-12	AT2G25620.1	At2g25620	Probable protein phosphatase 2C 22
R3h	Gh_A06G0082	3.02003e-12	AT1G48605.1	HAL3B	Probable phosphopantothenoylcysteine decarboxylase
R3h	Gh_A06G0320	8.91065e-12	AT1G22040.1	At1g22040	F-box/kelch-repeat protein At1g22040
R3h	Gh_A10G1251	4.32676e-12	AT5G16020.1	GEX3	Protein GAMETE EXPRESSED 3
R3h	Gh_D09G0385	4.32232e-12	AT1G14920.1	SCR	Protein SCARECROW
R3h	Gh_A13G1881	6.49991e-12	AT1G50460.1	At1g50460	Hexokinase-3
R3h	Gh_D07G1346	5.79092e-12	AT2G46680.1	ATHB-7	Homeobox-leucine zipper protein ATHB-7
R3h	Gh_D11G0473	5.07572e-12	AT4G36740.1	ATHB-40	Homeobox-leucine zipper protein ATHB-40
R3h	Gh_D08G2564	7.05747e-12	AT1G19180.1	TIFY10A	Protein TIFY 10A
R3h	Gh_D12G0527	7.93898e-12	AT2G01300.1	NA	mediator of RNA polymerase II transcription subunit
R3h	Gh_A13G1707	5.80047e-12	AT5G20490.1	XI-K	Myosin-17
R3h	Gh_D13G2058	1.01985e-11	AT5G12010.1	harbi1	Putative nuclease HARBI1
R3h	Gh_A05G0259	1.1275e-11	AT1G19170.1	GSVIVT00026920001	Probable polygalacturonase
R3h	Gh_A02G1629	7.43006e-12	AT3G50940.1	At3g50940	AAA-ATPase At3g50940
R3h	Gh_A02G1702	5.48805e-12	AT4G35590.1	RKD5	Protein RKD5
R3h	Gh_D08G2324	4.32365e-12	AT5G17850.1	CCX2	Cation/calcium exchanger 2
R3h	Gh_Sca005242G02	1.06875e-11	AT1G78980.1	SRF5	Protein STRUBBELIG-RECEPTOR FAMILY 5
R3h	Gh_A03G1529	5.42277e-12	AT4G21790.1	TOM1	Tobamovirus multiplication protein 1
R3h	Gh_D03G0941	1.12887e-11	AT5G47920.1	NA	transcription elongation factor
R3h	Gh_A13G1109	6.82032e-12	AT5G55860.1	At5g55860	WEB family protein At5g55860
R3h	Gh_D12G2696	4.74687e-12	NA	NA	NA
R3h	Gh_D07G0414	1.08762e-11	NA	NA	NA
R12h	Gh_D12G2746	2.70125e-08	AT4G11280.1	ACS1	1-aminocyclopropane-1-carboxylate synthase
R12h	Gh_D06G0090	2.64299e-08	AT5G42650.1	CYP74A	Allene oxide synthase, chloroplastic
R12h	Gh_D06G0091	3.92669e-08	AT5G42650.1	CYP74A2	Allene oxide synthase
R12h	Gh_A07G0520	2.82981e-08	AT1G26300.1	NA	BSD domain-containing protein
R12h	Gh_D09G1496	1.59665e-08	AT2G37430.1	ZAT11	Zinc finger protein ZAT11
R12h	Gh_A03G1196	3.368e-08	AT1G23340.1	NA	carboxyl-terminal proteinase%2C putative (DUF239)
R12h	Gh_D12G2456	2.347e-08	AT5G52400.1	CYP735A2	Cytokinin hydroxylase
R12h	Gh_A07G2297	1.9853e-08	AT5G25940.1	NA	Early nodulin-93
R12h	Gh_D07G0208	2.80613e-08	AT5G25940.1	NA	Early nodulin-93
R12h	Gh_D05G0141	1.97253e-08	AT1G79800.1	NA	early nodulin-like protein 7
R12h	Gh_D08G1777	1.51171e-08	AT4G17030.1	EXLB1	Expansin-like B1
R12h	Gh_Sca014110G01	1.94511e-08	AT4G17030.1	EXLB1	Expansin-like B1
R12h	Gh_A01G1411	2.74936e-08	AT5G05320.1	xlnD	3-hydroxybenzoate 6-hydroxylase 1
R12h	Gh_A09G2130	1.89741e-08	AT1G56600.1	GOLS2	Galactinol synthase 2
R12h	Gh_A05G1217	8.56989e-09	AT4G19880.2	yqjG	Glutathionyl-hydroquinone reductase YqjG
R12h	Gh_D05G1395	2.18967e-08	AT4G19880.2	yqjG	Glutathionyl-hydroquinone reductase YqjG
R12h	Gh_A05G1246	1.47011e-08	AT1G30080.1	At1g32860	Glucan endo-1,3-beta-glucosidase 11
R12h	Gh_D04G0268	2.63451e-08	AT2G13650.1	GONST1	GDP-mannose transporter GONST1
R12h	Gh_D09G2347	3.049e-08	AT3G05858.1	NA	hypothetical protein
R12h	Gh_Sca033082G01	4.15675e-08	AT3G02780.1	IPI1	Isopentenyl-diphosphate Delta-isomerase I
R12h	Gh_A13G0888	1.30532e-08	AT1G55020.1	LOX1.5	Probable linoleate 9S-lipoxygenase 5
R12h	Gh_D08G1340	1.21243e-08	AT2G47190.1	MYB108	Transcription factor MYB108
R12h	Gh_A13G0053	4.2305e-08	AT5G01670.2	NA	Aldose reductase
R12h	Gh_A07G1068	3.40115e-08	AT2G21610.1	PME11	Putative pectinesterase 11
R12h	Gh_D09G0396	4.08299e-08	AT4G25433.1	NA	peptidoglycan-binding LysM domain-containing protein
R12h	Gh_D08G1911	2.60159e-08	AT2G42010.1	PLDBETA1	Phospholipase D beta 1
R12h	Gh_A08G1600	2.88963e-08	AT2G42010.1	PLDBETA1	Phospholipase D beta 1
R12h	Gh_D06G0692	3.98643e-08	AT4G29180.2	At4g29180	Probable LRR receptor-like serine/threonine-protein kinase At4g29180
R12h	Gh_D11G1192	2.78991e-08	AT4G02360.1	At5g01610	Uncharacterized protein At5g01610
R12h	Gh_D11G0523	3.10867e-08	AT2G22880.1	VQ29	VQ motif-containing protein 29
R48h	Gh_A05G0211	5.14699e-13	AT4G26200.1	ACS7	1-aminocyclopropane-1-carboxylate synthase 7
R48h	Gh_D05G0288	1.24145e-12	AT4G26200.1	ACS7	1-aminocyclopropane-1-carboxylate synthase 7
R48h	Gh_D10G2619	1.31539e-12	AT1G11190.1	ENDO1	Endonuclease 1
R48h	Gh_D05G1885	1.25411e-12	AT5G42655.1	DIR2	Dirigent protein 2
R48h	Gh_D06G1281	3.193e-13	AT2G34790.1	NA	Tetrahydrocannabinolic acid synthase
R48h	Gh_D11G2666	9.07052e-13	AT5G18170.1	GDH1	Glutamate dehydrogenase 1
R48h	Gh_A03G0113	3.13527e-13	AT4G22790.1	DTX56	Protein DETOXIFICATION 56
R48h	Gh_A08G0600	1.07714e-12	AT3G63210.1	NA	mediator of aba-regulated dormancy protein (DUF581)
R48h	Gh_Sca004812G03	1.04805e-12	AT1G11760.1	MED32	Mediator of RNA polymerase II transcription subunit 32
R48h	Gh_A05G1339	1.18261e-12	AT4G28500.1	NAC73	NAC domain-containing protein 73
R48h	Gh_D12G0474	4.89608e-13	AT1G69870.1	NPF2.13	Protein NRT1/ PTR FAMILY 2.13
R48h	Gh_D03G1229	1.23146e-12	AT2G28790.1	NA	Osmotin-like protein
R48h	Gh_D12G2437	7.00107e-13	AT3G48950.1	GSVIVT00026920001	Probable polygalacturonase
R48h	Gh_A09G0309	9.57012e-13	AT5G63180.1	At5g63180	Probable pectate lyase 22
R48h	Gh_D02G0612	6.88338e-13	AT5G49600.1	NA	plant/protein (Protein of unknown function%2C DUF538)
R48h	Gh_A01G1772	2.98872e-13	AT3G52820.1	PAP22	Purple acid phosphatase 22
R48h	Gh_D10G0317	8.41105e-13	AT1G29800.1	SPAPJ696.02	SH3 domain-containing protein PJ696.02
R48h	Gh_D09G0498	9.08607e-13	AT1G17970.1	HIP1	Probable E3 ubiquitin-protein ligase HIP1
R48h	Gh_A11G2183	1.18172e-12	AT5G39150.1	At5g39150	Germin-like protein subfamily 1 member 17
R48h	Gh_D08G1860	1.20881e-12	AT4G22620.1	SAUR36	Auxin-responsive protein SAUR36
R48h	Gh_D10G0305	6.88782e-13	AT1G29640.1	NA	senescence regulator (Protein of unknown function%2C DUF584)
R48h	Gh_D05G2818	6.90115e-13	AT2G38870.1	NA	Proteinase inhibitor
R48h	Gh_D07G0606	1.21791e-12	AT1G23820.1	NA	Spermidine synthase
R48h	Gh_A05G3167	6.44595e-13	AT3G28960.1	AVT1	Vacuolar amino acid transporter 1
R48h	Gh_D08G0655	1.24967e-12	AT1G06135.1	NA	transmembrane protein
R48h	Gh_D05G1756	8.84626e-13	AT1G20180.1	At1g20180	UPF0496 protein At1g20180
R48h	Gh_D02G1530	8.02025e-13	NA	NA	NA
R48h	Gh_D07G2140	8.68194e-13	NA	NA	NA
R48h	Gh_A07G1917	8.70637e-13	NA	NA	NA
R48h	Gh_A11G2379	1.19815e-12	NA	NA	NA
Identified via Cytoscape3.3.0
L3h	Gh_D11G2953		AT3G15110.1	NA	transmembrane protein
L3h	Gh_A11G2587		AT3G15110.1	NA	transmembrane protein
L3h	Gh_D06G1593		AT5G54770.1	THI1-2	Thiamine thiazole synthase 2, chloroplastic
L3h	Gh_D02G1283		AT2G03440.1	NA	nodulin-related protein 1
L3h	Gh_D05G1401		AT1G30260.1	NA	galactosyltransferase family protein
L3h	Gh_D01G1778		AT2G15960.1	NA	stress-induced protein
L3h	Gh_A03G1284		AT3G01470.1	HAT5	Homeobox-leucine zipper protein HAT5
L3h	Gh_A06G1545		AT4G19160.2	NA	transglutaminase family protein
L3h	Gh_D05G1724		AT4G35190.1	LOG5	Cytokinin riboside 5'-monophosphate phosphoribohydrolase LOG5
L3h	Gh_A05G1229		AT1G30260.1	NA	galactosyltransferase family protein
L3h	Gh_D07G0559		AT3G26180.1	CYP71A9	Cytochrome P450 71A9
L3h	Gh_A11G2610		AT1G78600.2	BBX22	B-box zinc finger protein 22
L3h	Gh_A07G0629		AT4G00050.1	UNE10	Transcription factor UNE10
L3h	Gh_D11G2971		AT1G78600.2	BBX22	B-box zinc finger protein 22
L3h	Gh_A05G1494		AT4G04020.1	PAP	Plastid-lipid-associated protein, chloroplastic
L3h	Gh_Sca006871G01		AT2G05160.1	At2g05160	Zinc finger CCCH domain-containing protein 18
L3h	Gh_A12G1130		AT3G62410.1	CP12-2	Calvin cycle protein CP12-2, chloroplastic
L3h	Gh_A01G1774		AT5G03610.1	At5g03610	GDSL esterase/lipase At5g03610
L3h	Gh_D05G1321		AT1G54050.1	HSP17.4B	17.4 kDa class III heat shock protein
L3h	Gh_A05G1432		AT5G54770.1	THI1-2	Thiamine thiazole synthase 2, chloroplastic
L3h	Gh_D12G1724		AT5G62680.1	NPF2.11	Protein NRT1/ PTR FAMILY 2.11
L3h	Gh_D02G0542		AT4G15920.1	SWEET17	Bidirectional sugar transporter SWEET17
L3h	Gh_D13G1898		AT1G56600.1	GOLS2	Galactinol synthase 2
L3h	Gh_D02G1282		AT1G13950.1	EIF-5A2	Eukaryotic translation initiation factor 5A-2
L3h	Gh_D05G3846		AT1G30360.1	ERD4	CSC1-like protein ERD4
L3h	Gh_D03G0687		AT5G41590.1	At5g41590	Protein LURP-one-related 17
L3h	Gh_D09G2152		AT5G43700.1	AUX22D	Auxin-induced protein 22D
L3h	Gh_A01G1529		AT2G15960.1	NA	stress-induced protein
L3h	Gh_A01G1607		AT1G21550.1	CML44	Probable calcium-binding protein CML44
L3h	Gh_A05G1549		AT4G35190.1	LOG5	Cytokinin riboside 5'-monophosphate phosphoribohydrolase LOG5
L12h	Gh_A12G1464		AT2G37900.1	NPF5.6	Protein NRT1/ PTR FAMILY 5.6
L12h	Gh_A07G1650		AT3G51550.1	FER	Receptor-like protein kinase FERONIA
L12h	Gh_D05G3496		AT4G21390.1	B120	G-type lectin S-receptor-like serine/threonine-protein kinase B120
L12h	Gh_D06G1939		AT3G56400.1	WRKY70	Probable WRKY transcription factor 70
L12h	Gh_D04G1544		AT5G10530.1	LECRK91	L-type lectin-domain containing receptor kinase IX.1
L12h	Gh_A01G0705		AT1G55910.1	ZIP11	Zinc transporter 11
L12h	Gh_A07G1775		AT5G48380.1	At5g48380	Probably inactive leucine-rich repeat receptor-like protein kinase At5g48380
L12h	Gh_A01G0541		AT4G27300.1	SD11	G-type lectin S-receptor-like serine/threonine-protein kinase SD1-1
L12h	Gh_A02G0708		AT1G31130.1	NA	polyadenylate-binding protein 1-B-binding protein
L12h	Gh_A01G0326		AT3G14840.2	LRR-RLK	Probable leucine-rich repeat receptor-like serine/threonine-protein kinase At3g14840
L12h	Gh_A09G2197		AT5G50860.1	At1g54610	Probable serine/threonine-protein kinase At1g54610
L12h	Gh_D12G0779		AT1G72220.1	ATL54	RING-H2 finger protein ATL54
L12h	Gh_D13G0551		AT4G33430.2	BAK1	BRASSINOSTEROID INSENSITIVE 1-associated receptor kinase 1
L12h	Gh_A01G0509		NA	NA	NA
L12h	Gh_D07G1835		AT3G51550.1	FER	Receptor-like protein kinase FERONIA
L12h	Gh_D09G2395		AT5G50860.1	At1g54610	Probable serine/threonine-protein kinase At1g54610
L12h	Gh_D02G0306		AT1G69730.1	WAKL9	Wall-associated receptor kinase-like 9
L12h	Gh_A11G2552		AT4G27290.1	At4g27290	G-type lectin S-receptor-like serine/threonine-protein kinase At4g27290
L12h	Gh_D01G0723		AT1G55910.1	ZIP11	Zinc transporter 11
L12h	Gh_A05G3499		AT3G56400.1	WRKY70	Probable WRKY transcription factor 70
L12h	Gh_A05G1572		AT4G35840.1	NIP1	NEP1-interacting protein 1
L12h	Gh_D07G1980		AT5G48380.1	At5g48380	Probably inactive leucine-rich repeat receptor-like protein kinase At5g48380
L12h	Gh_D11G1684		AT1G66940.1	At1g67000	Probable receptor-like protein kinase At1g67000
L12h	Gh_D12G0977		AT5G51160.1	NA	Ankyrin repeat family protein
L12h	Gh_A07G0261		AT4G31800.1	WRKY18	WRKY transcription factor 18
L12h	Gh_D07G0318		AT4G31800.1	WRKY18	WRKY transcription factor 18
L12h	Gh_D07G0317		AT4G31800.1	WRKY18	WRKY transcription factor 18
L12h	Gh_A06G1697		AT5G13640.1	PDAT1	Phospholipid:diacylglycerol acyltransferase 1
L12h	Gh_A11G1525		AT1G66920.2	At1g67000	Probable receptor-like protein kinase At1g67000
L12h	Gh_A07G0263		AT3G23780.1	NRPD2	DNA-directed RNA polymerases IV and V subunit 2
L48h	Gh_D07G1649		AT2G04240.1	XERICO	Probable E3 ubiquitin-protein ligase XERICO
L48h	Gh_D08G1373		AT1G01120.1	KCS1	3-ketoacyl-CoA synthase 1
L48h	Gh_D03G0606		AT5G12840.1	NFYA1	Nuclear transcription factor Y subunit A-1
L48h	Gh_D01G0090		AT1G17870.1	EGY3	Probable zinc metallopeptidase EGY3, chloroplastic
L48h	Gh_D12G1366		AT1G11360.1	SPAC167.05	Uncharacterized protein C167.05
L48h	Gh_D10G1302		AT2G43330.1	INT1	Inositol transporter 1
L48h	Gh_D02G0995		AT5G03650.1	SBEII	1,4-alpha-glucan-branching enzyme 1, chloroplastic/amyloplastic (Fragment)
L48h	Gh_D11G0336		AT5G62470.2	MYB306	Myb-related protein 306
L48h	Gh_D05G0963		AT5G60580.2	NA	RING/U-box superfamily protein
L48h	Gh_D10G1142		NA	NA	NA
L48h	Gh_Sca006219G01		AT5G12840.1	NFYA1	Nuclear transcription factor Y subunit A-1
L48h	Gh_D01G2354		AT1G52855.1	NA	hypothetical protein
L48h	Gh_A05G1238		AT2G34610.1	NA	cotton fiber protein
L48h	Gh_D12G0517		AT3G18280.1	NA	Probable non-specific lipid-transfer protein AKCS9
L48h	Gh_A01G1311		AT1G67856.1	XERICO	Probable E3 ubiquitin-protein ligase XERICO
L48h	Gh_D05G1760		AT1G75900.1	EXL3	GDSL esterase/lipase EXL3
L48h	Gh_A10G0877		AT2G21320.1	BBX18	B-box zinc finger protein 18
L48h	Gh_D02G1225		AT3G18000.1	NMT1	Phosphoethanolamine N-methyltransferase 1
L48h	Gh_A13G1850		AT3G12120.1	FAD12	Delta(12)-acyl-lipid-desaturase
L48h	Gh_A12G0504		AT3G18280.1	NA	Probable non-specific lipid-transfer protein AKCS9
L48h	Gh_A02G1739		AT2G36390.1	SBE1	1,4-alpha-glucan-branching enzyme
L48h	Gh_D08G2743		AT1G67030.1	ZFP6	Zinc finger protein 6
L48h	Gh_A05G2876		AT2G40095.1	NA	Alpha/beta hydrolase related protein
L48h	Gh_D02G1252		AT1G14290.1	SBH2	Sphinganine C4-monooxygenase 2
L48h	Gh_A08G0364		AT1G67030.1	ZFP6	Zinc finger protein 6
L48h	Gh_Sca006745G03		AT5G03650.1	SBEII	1,4-alpha-glucan-branching enzyme 1, chloroplastic/amyloplastic (Fragment)
L48h	Gh_Sca127778G01		AT2G04240.1	XERICO	Probable E3 ubiquitin-protein ligase XERICO
L48h	Gh_D11G0065		AT3G18570.1	OLE16	Oleosin 16 kDa
L48h	Gh_D13G2076		AT4G29190.1	At4g29190	Zinc finger CCCH domain-containing protein 49
L48h	Gh_A09G1105		AT1G34260.1	FAB1D	Putative 1-phosphatidylinositol-3-phosphate 5-kinase FAB1D
R3h	Gh_A02G1312		AT5G64750.1	ABR1	Ethylene-responsive transcription factor ABR1
R3h	Gh_A09G1446		AT5G02220.1	NA	cyclin-dependent kinase inhibitor
R3h	Gh_D06G1656		AT1G11940.1	NA	Core-2/I-branching beta-1%2C6-N-acetylglucosaminyltransferase family protein
R3h	Gh_D08G1955		AT1G63450.1	GT16	Xyloglucan-specific galacturonosyltransferase
R3h	Gh_A12G0875		AT2G44840.1	ERF13	Ethylene-responsive transcription factor 13
R3h	Gh_D05G1075		AT1G73050.1	At1g73050	(R)-mandelonitrile lyase-like
R3h	Gh_D03G1484		AT4G23030.1	DTX49	Protein DETOXIFICATION 49
R3h	Gh_D08G2618		AT2G25180.1	RR24	Two-component response regulator ORR24
R3h	Gh_A09G1338		NA	NA	NA
R3h	Gh_D09G1455		AT5G02220.1	NA	cyclin-dependent kinase inhibitor
R3h	Gh_D11G0768		AT5G39200.1	NA	myb-like protein Q
R3h	Gh_D12G2405		AT5G53050.2	rutD	Putative aminoacrylate hydrolase RutD
R3h	Gh_A08G2200		AT1G19210.1	ERF017	Ethylene-responsive transcription factor ERF017
R3h	Gh_A02G1629		AT3G50940.1	At3g50940	AAA-ATPase At3g50940
R3h	Gh_D07G2389		AT5G20490.1	XI-K	Myosin-17
R3h	Gh_D06G1898		NA	NA	NA
R3h	Gh_D05G2007		AT5G43150.1	NA	NA
R3h	Gh_D12G0129		AT1G03050.1	At1g03050	Putative clathrin assembly protein At1g03050
R3h	Gh_D01G0931		NA	NA	NA
R3h	Gh_D11G1874		AT2G46570.1	LAC6	Laccase-6
R3h	Gh_D10G2421		AT1G29050.1	TBL38	Protein trichome birefringence-like 38
R3h	Gh_D02G0171		NA	NA	NA
R3h	Gh_A12G0877		AT2G44840.1	ERF2	Ethylene-responsive transcription factor 2
R3h	Gh_D09G2053		AT4G26340.1	At4g26340	F-box/FBD/LRR-repeat protein At4g26340
R3h	Gh_A07G0128		AT5G20490.1	XI-K	Myosin-17
R3h	Gh_A05G1241		AT1G30135.1	TIFY5A	Protein TIFY 5A
R3h	Gh_A09G0891		NA	NA	NA
R3h	Gh_D07G2239		AT1G23740.1	At1g23740	Quinone oxidoreductase-like protein At1g23740, chloroplastic
R3h	Gh_A04G0196		AT1G50600.1	CIGR1	Chitin-inducible gibberellin-responsive protein 1
R3h	Gh_A01G0039		AT4G39080.1	VHA-a3	V-type proton ATPase subunit a3
R12h	Gh_A06G0688		AT2G05940.1	At5g01020	Serine/threonine-protein kinase At5g01020
R12h	Gh_D05G3121		AT1G68450.1	VQ8	VQ motif-containing protein 8, chloroplastic
R12h	Gh_D04G0034		AT2G39120.1	DDB_G0284757	OTU domain-containing protein DDB_G0284757
R12h	Gh_A06G0402		AT5G11440.1	CID5	Polyadenylate-binding protein-interacting protein 5
R12h	Gh_A04G0735		AT5G02010.1	ROPGEF7	Rop guanine nucleotide exchange factor 7
R12h	Gh_D12G2570		AT1G67920.1	NA	hypothetical protein
R12h	Gh_A04G0734		AT5G02020.1	NA	E3 ubiquitin-protein ligase RLIM-like protein
R12h	Gh_D03G1258		AT2G28680.1	GLUA1	Glutelin type-A 1
R12h	Gh_D01G1991		AT2G47140.1	NA	Secoisolariciresinol dehydrogenase (Fragment)
R12h	Gh_D13G1364		AT5G55990.1	CBL3	Calcineurin B-like protein 3
R12h	Gh_A08G1600		AT2G42010.1	PLDBETA1	Phospholipase D beta 1
R12h	Gh_A10G0561		AT3G21350.2	MED6	Mediator of RNA polymerase II transcription subunit 6
R12h	Gh_A02G0549		AT3G06490.1	MYB108	Transcription factor MYB108
R12h	Gh_D12G2274		AT5G52430.1	At1g76660	Uncharacterized protein At1g76660
R12h	Gh_A02G1515		AT5G66810.1	NA	NA
R12h	Gh_D05G0538		AT2G24240.1	At2g24240	BTB/POZ domain-containing protein At2g24240
R12h	Gh_D12G1990		AT4G19460.1	pimA	GDP-mannose-dependent alpha-(1-2)-phosphatidylinositol mannosyltransferase
R12h	Gh_D01G0757		AT5G55970.1	At4g11680	E3 ubiquitin-protein ligase At4g11680
R12h	Gh_A12G2102		AT5G52430.1	At1g76660	Uncharacterized protein At1g76660
R12h	Gh_D02G0979		AT1G30755.1	NA	elongation factor G%2C putative (DUF668)
R12h	Gh_D06G0789		AT2G05940.1	At5g01020	Serine/threonine-protein kinase At5g01020
R12h	Gh_A08G1059		AT2G47190.1	MYB108	Transcription factor MYB108
R12h	Gh_A13G1119		AT4G25434.2	NUDT10	Nudix hydrolase 10
R12h	Gh_D12G1915		AT5G61890.1	ERF114	Ethylene-responsive transcription factor ERF114
R12h	Gh_D09G0300		AT3G01640.1	GLCAK1	Glucuronokinase 1
R12h	Gh_A05G1089		AT1G59870.1	ABCG36	ABC transporter G family member 36
R12h	Gh_D02G1617		NA	NA	NA
R12h	Gh_A05G2069		AT5G61890.1	ERF114	Ethylene-responsive transcription factor ERF114
R12h	Gh_D12G0225		AT2G15780.1	NA	Cupredoxin superfamily protein
R12h	Gh_A05G1967		NA	exgA	NA
R48h	Gh_A05G3323		AT5G09300.1	At5g09300	2-oxoisovalerate dehydrogenase subunit alpha 2, mitochondrial
R48h	Gh_A13G2171		AT3G51840.1	ACX4	Acyl-coenzyme A oxidase 4, peroxisomal
R48h	Gh_A05G3188		AT2G27035.1	At5g15350	Lamin-like protein
R48h	Gh_A07G0195		AT4G19810.1	CHIT1	Chitotriosidase-1
R48h	Gh_A06G1602		AT1G30700.1	At4g20830	Reticuline oxidase-like protein
R48h	Gh_D05G2052		AT1G10070.1	BCAT2	Branched-chain-amino-acid aminotransferase 2, chloroplastic
R48h	Gh_Sca005670G01		AT2G32580.1	NA	transmembrane protein%2C putative (DUF1068)
R48h	Gh_A05G0663		AT2G27730.1	At2g27730	Uncharacterized protein At2g27730, mitochondrial
R48h	Gh_A06G1731		AT5G47720.2	At5g47720	Probable acetyl-CoA acetyltransferase, cytosolic 2
R48h	Gh_A05G3960		AT2G34160.1	At2g34160	Uncharacterized protein At2g34160
R48h	Gh_D05G1937		AT4G25000.1	AMY1.1	Alpha-amylase
R48h	Gh_D11G3009		AT1G56220.3	NA	Dormancy/auxin associated family protein
R48h	Gh_A05G1178		AT1G72330.3	ALAAT2	Alanine aminotransferase 2, mitochondrial
R48h	Gh_A08G0599		AT3G63220.2	SKIP30	F-box/kelch-repeat protein SKIP30
R48h	Gh_D13G2160		AT4G03070.1	AOP1	Probable 2-oxoglutarate-dependent dioxygenase AOP1
R48h	Gh_A10G2204		AT4G04960.1	LECRK71	L-type lectin-domain containing receptor kinase VII.1
R48h	Gh_D12G0394		AT4G31940.1	CYP82C4	Cytochrome P450 82C4
R48h	Gh_D07G0249		AT4G19810.1	CHIT1	Chitotriosidase-1
R48h	Gh_A13G1653		AT5G11920.1	CWINV6	Beta-fructofuranosidase, insoluble isoenzyme CWINV6
R48h	Gh_D13G1505		AT5G54570.1	BGLU41	Putative beta-glucosidase 41
R48h	Gh_A02G1490		AT3G50210.1	At3g50210	Probable 2-oxoglutarate-dependent dioxygenase At3g49630
R48h	Gh_D04G1203		AT2G37770.2	AKR4C9	Aldo-keto reductase family 4 member C9
R48h	Gh_A02G1589		AT2G18350.1	ZHD6	Zinc-finger homeodomain protein 6
R48h	Gh_D05G0440		AT4G33000.1	CBL10	Calcineurin B-like protein 10
R48h	Gh_A05G0335		AT4G33000.1	CBL10	Calcineurin B-like protein 10
R48h	Gh_D02G0833		AT4G16210.1	echs1	Probable enoyl-CoA hydratase, mitochondrial
R48h	Gh_D11G0899		AT1G01820.1	PEX11C	Peroxisomal membrane protein 11C
R48h	Gh_D06G0864		AT4G33150.1	LKR/SDH	Alpha-aminoadipic semialdehyde synthase
R48h	Gh_D06G2344		AT4G05070.1	NA	Wound-responsive family protein
R48h	Gh_D11G3365		AT5G27600.1	LACS7	Long chain acyl-CoA synthetase 7, peroxisomal

## Sheet: Sheet2
Stages	Gene ID	p.Weighted	Homologue	Gene Name	Gene annotation
L12h	Gh_D13G0551		AT4G33430.2	BAK1	BRASSINOSTEROID INSENSITIVE 1-associated receptor kinase 1	BRI1-associated receptor kinase
L12h	Gh_A11G2552		AT4G27290.1	At4g27290	G-type lectin S-receptor-like serine/threonine-protein kinase At4g27290	S-locus lectin protein kinase family protein
L12h	Gh_D05G3496		AT4G21390.1	B120	G-type lectin S-receptor-like serine/threonine-protein kinase B120	S-locus lectin protein kinase family protein
L12h	Gh_A01G0541		AT4G27300.1	SD11	G-type lectin S-receptor-like serine/threonine-protein kinase SD1-1	S-locus lectin protein kinase family protein
L12h	Gh_D04G1544		AT5G10530.1	LECRK91	L-type lectin-domain containing receptor kinase IX.1	Concanavalin A-like lectin protein kinase family protein
L12h	Gh_A01G0326		AT3G14840.2	LRR-RLK	leucine-rich repeat receptor-like serine/threonine-protein kinase At3g14840	Leucine-rich repeat transmembrane protein kinase
L12h	Gh_D11G1684		AT1G66940.1	At1g67000	receptor-like protein kinase At1g67000	kinase-like protein
L12h	Gh_A11G1525		AT1G66920.2	At1g67000	receptor-like protein kinase At1g67000	Protein kinase superfamily protein
L12h	Gh_A09G2197		AT5G50860.1	At1g54610	serine/threonine-protein kinase At1g54610	Protein kinase superfamily protein
L12h	Gh_D09G2395		AT5G50860.1	At1g54610	serine/threonine-protein kinase At1g54610	Protein kinase superfamily protein
L12h	Gh_A07G1775		AT5G48380.1	At5g48380	BAK1-interacting receptor-like kinase 1
L12h	Gh_D07G1980		AT5G48380.1	At5g48380	BAK1-interacting receptor-like kinase 1
L12h	Gh_A10G0566	7.29972e-12	AT4G29990.1	At2g19210	Putative leucine-rich repeat receptor-like protein kinase At2g19210	Leucine-rich repeat transmembrane protein kinase protein
L12h	Gh_A07G1650		AT3G51550.1	FER	Receptor-like protein kinase FERONIA	Malectin/receptor-like protein kinase family protein
L12h	Gh_D07G1835		AT3G51550.1	FER	Receptor-like protein kinase FERONIA	Malectin/receptor-like protein kinase family protein
L12h	Gh_D02G0306		AT1G69730.1	WAKL9	Wall-associated receptor kinase-like 9	Wall-associated kinase family protein
L3h	Gh_A02G0729	5.4845e-14	AT1G21240.1	WAK3	Wall-associated receptor kinase 3	wall associated kinase 3
L48h	Gh_A09G1105		AT1G34260.1	FAB1D	Putative 1-phosphatidylinositol-3-phosphate 5-kinase FAB1D	FORMS APLOID AND BINUCLEATE CELLS 1A
L48h	Gh_A10G0948	2.24754e-12	AT4G15530.5	PPD	Pyruvate, phosphate dikinase, chloroplastic	pyruvate orthophosphate dikinase
L48h	Gh_A07G1736	1.94178e-12	AT4G16360.1	KINB2	SNF1-related protein kinase regulatory subunit beta-2	SNF1-related protein kinase regulatory subunit beta-2
R12h	Gh_D09G0300		AT3G01640.1	GLCAK1	Glucuronokinase 1	glucuronokinase G
R12h	Gh_D06G0692	3.98643e-08	AT4G29180.2	At4g29180	LRR receptor-like serine/threonine-protein kinase At4g29180	root hair specific 16
R12h	Gh_A06G0688		AT2G05940.1	At5g01020	Serine/threonine-protein kinase At5g01020	Protein kinase superfamily protein
R12h	Gh_D06G0789		AT2G05940.1	At5g01020	Serine/threonine-protein kinase At5g01020	Protein kinase superfamily protein
R3h	Gh_A13G1881	6.49991e-12	AT1G50460.1	At1g50460	Hexokinase-3	hexokinase-like 1
R3h	Gh_D05G2340	1.09499e-11	AT1G71697.1	CK1	Probable choline kinase 1	choline kinase 1
R48h	Gh_A10G2204		AT4G04960.1	LECRK71	L-type lectin-domain containing receptor kinase VII.1	Concanavalin A-like lectin protein kinase family protein
L12h	Gh_D08G2525	1.25469e-11	AT5G15500.2	At3g12360	Ankyrin repeat-containing protein At3g12360	Ankyrin repeat family protein
L12h	Gh_A06G1295	1.72951e-11	AT4G04870.1	CLS	Cardiolipin synthase (CMP-forming), mitochondrial	cardiolipin synthase
L12h	Gh_D03G1151	1.31544e-11	AT2G26975.1	COPT6	Copper transporter 6	Ctr copper transporter family
L12h	Gh_D08G1044	7.58305e-12	AT5G53130.1	CNGC1	Cyclic nucleotide-gated ion channel 1	cyclic nucleotide gated channel 1
L12h	Gh_A12G0393	1.36113e-12	AT2G21490.1	NA	Late embryogenesis abundant protein	dehydrin LEA
L12h	Gh_D05G1501	1.57361e-11	AT3G23240.1	PTI5	Pathogenesis-related genes transcriptional activator PTI5	ethylene response factor 1
L12h	Gh_A07G1278	8.48455e-12	AT3G61670.1	Y-1	Uncharacterized protein At5g05190	extra-large G-like protein%2C putative (DUF3133)
L12h	Gh_D11G3077	4.51417e-12	AT2G25625.1	NA	NA	histone deacetylase-like protein
L12h	Gh_D01G0160	6.70841e-12	AT3G15534.1	NA	NA	hypothetical protein
L12h	Gh_A02G0407	9.25393e-12	AT2G33420.1	NA	NA	hypothetical protein (DUF810)
L12h	Gh_A01G1085	1.48548e-12	AT2G41790.1	PXM16	Zinc-metallopeptidase, peroxisomal	Insulinase (Peptidase family M16) family protein
L12h	Gh_A10G0017	8.78941e-12	AT4G36480.1	LCB1	Long chain base biosynthesis protein 1	long-chain base1
L12h	Gh_D10G0019	5.2105e-12	AT4G36480.1	LCB1	Long chain base biosynthesis protein 1	long-chain base1
L12h	Gh_Sca005321G01	1.81266e-11	AT3G11780.2	DDB_G0282179	Putative phosphatidylglycerol/phosphatidylinositol transfer protein DDB_G0282179	MD-2-related lipid recognition domain-containing protein / ML domain-containing protein
L12h	Gh_D09G0024	1.46554e-11	AT3G12770.1	PCMP-H43	Pentatricopeptide repeat-containing protein At3g12770	mitochondrial editing factor 22
L12h	Gh_D02G0631	5.2065e-12	AT5G04070.1	DHRSX	Dehydrogenase/reductase SDR family member on chromosome X	NAD(P)-binding Rossmann-fold superfamily protein
L12h	Gh_D06G1064	5.94857e-12	AT4G32050.1	ncdn	Neurochondrin	neurochondrin family protein
L12h	Gh_D11G1944	1.06146e-11	AT2G23420.1	NAPRT2	Nicotinate phosphoribosyltransferase 2	nicotinate phosphoribosyltransferase 2
L12h	Gh_A10G1214	5.25291e-12	AT2G43080.1	P4H1	Prolyl 4-hydroxylase 1	P4H isoform 1
L12h	Gh_A01G1973	6.69798e-12	AT3G08980.1	immp2l	Mitochondrial inner membrane protease subunit 2	Peptidase S24/S26A/S26B/S26C family protein
L12h	Gh_A12G1510	1.24896e-11	AT1G14205.1	RPL18	50S ribosomal protein L18, chloroplastic	Ribosomal L18p/L5e family protein
L12h	Gh_A07G0805	5.03286e-12	AT2G04240.1	XERICO	Probable E3 ubiquitin-protein ligase XERICO	RING/U-box superfamily protein
L12h	Gh_D08G0528	6.13731e-13	AT3G25410.1	BASS3	Probable sodium/metabolite cotransporter BASS3, chloroplastic	Sodium Bile acid symporter family
L12h	Gh_D13G1165	2.39653e-12	AT4G05440.1	cdc123	Cell division cycle protein 123 homolog	temperature sensing protein-like protein
L12h	Gh_A03G1123	1.20295e-11	AT3G04130.1	At3g04130	Pentatricopeptide repeat-containing protein At3g04130, mitochondrial	Tetratricopeptide repeat (TPR)-like superfamily protein
L12h	Gh_A12G1734	1.10791e-11	AT5G66520.1	PCMP-H61	Pentatricopeptide repeat-containing protein At5g66520	Tetratricopeptide repeat (TPR)-like superfamily protein
L12h	Gh_D01G1658	8.336e-12	AT4G35130.1	PCMP-H27	Pentatricopeptide repeat-containing protein At4g35130, chloroplastic	Tetratricopeptide repeat (TPR)-like superfamily protein
L12h	Gh_A11G0132	5.03375e-12	AT4G27740.1	At4g27740	Protein yippee-like At4g27740	Yippee family putative zinc-binding protein
L12h	Gh_D02G1693	3.91465e-12	NA	NA	NA	NA
L12h	Gh_A12G1464		AT2G37900.1	NPF5.6	Protein NRT1/ PTR FAMILY 5.6	Major facilitator superfamily protein
L12h	Gh_D06G1939		AT3G56400.1	WRKY70	Probable WRKY transcription factor 70	WRKY DNA-binding protein 70
L12h	Gh_A01G0705		AT1G55910.1	ZIP11	Zinc transporter 11	zinc transporter 11 precursor
L12h	Gh_A02G0708		AT1G31130.1	NA	NA	polyadenylate-binding protein 1-B-binding protein
L12h	Gh_D12G0779		AT1G72220.1	ATL54	RING-H2 finger protein ATL54	RING/U-box superfamily protein
L12h	Gh_A01G0509		NA	NA	NA
L12h	Gh_D01G0723		AT1G55910.1	ZIP11	Zinc transporter 11	zinc transporter 11 precursor
L12h	Gh_A05G3499		AT3G56400.1	WRKY70	Probable WRKY transcription factor 70	WRKY DNA-binding protein 70
L12h	Gh_A05G1572		AT4G35840.1	NIP1	NEP1-interacting protein 1	RING/U-box superfamily protein
L12h	Gh_D12G0977		AT5G51160.1	NA	NA	Ankyrin repeat family protein
L12h	Gh_A07G0261		AT4G31800.1	WRKY18	WRKY transcription factor 18	WRKY DNA-binding protein 18
L12h	Gh_D07G0318		AT4G31800.1	WRKY18	WRKY transcription factor 18	WRKY DNA-binding protein 18
L12h	Gh_D07G0317		AT4G31800.1	WRKY18	WRKY transcription factor 18	WRKY DNA-binding protein 18
L12h	Gh_A06G1697		AT5G13640.1	PDAT1	Phospholipid:diacylglycerol acyltransferase 1	phospholipid:diacylglycerol acyltransferase
L12h	Gh_A07G0263		AT3G23780.1	NRPD2	DNA-directed RNA polymerases IV and V subunit 2	nuclear RNA polymerase D2A
L3h	Gh_A07G0629	2.04059e-13	AT4G00050.1	UNE10	Transcription factor UNE10	basic helix-loop-helix (bHLH) DNA-binding superfamily protein
L3h	Gh_A01G1607	8.21565e-14	AT1G21550.1	CML44	Probable calcium-binding protein CML44	Calcium-binding EF-hand family protein
L3h	Gh_Sca006871G01	1.84519e-13	AT2G05160.1	At2g05160	Zinc finger CCCH domain-containing protein 18	CCCH-type zinc fingerfamily protein with RNA-binding domain-containing protein
L3h	Gh_A12G1130	4.29434e-13	AT3G62410.1	CP12-2	Calvin cycle protein CP12-2, chloroplastic	CP12 domain-containing protein 2
L3h	Gh_D07G0559	9.76996e-15	AT3G26180.1	CYP71A9	Cytochrome P450 71A9	cytochrome P450%2C family 71%2C subfamily B%2C polypeptide 20
L3h	Gh_D06G0795	1.86517e-14	AT5G20670.1	NA	DUF1677 family protein (DUF1677)
L3h	Gh_A06G0694	3.59712e-14	AT5G20670.1	NA	DUF1677 family protein (DUF1677)
L3h	Gh_A07G0136	3.4972e-13	AT2G06255.1	EFL3	Protein ELF4-LIKE 3	ELF4-like 3
L3h	Gh_A05G1494	4.67626e-13	AT4G04020.1	PAP	Plastid-lipid-associated protein, chloroplastic	fibrillin
L3h	Gh_D05G1401	1.47216e-13	AT1G30260.1	NA	galactosyltransferase family protein
L3h	Gh_A05G1229	3.64597e-13	AT1G30260.1	NA	galactosyltransferase family protein
L3h	Gh_A01G1774	1.26121e-13	AT5G03610.1	At5g03610	GDSL esterase/lipase At5g03610	GDSL-like Lipase/Acylhydrolase superfamily protein
L3h	Gh_A11G2610	4.39204e-13	AT1G78600.2	BBX22	B-box zinc finger protein 22	light-regulated zinc finger protein 1
L3h	Gh_A10G0852	4.87166e-13	AT2G18460.1	LCV3	Protein LIKE COV 3	like COV 3
L3h	Gh_D12G1724	1.77636e-14	AT5G62680.1	NPF2.11	Protein NRT1/ PTR FAMILY 2.11	Major facilitator superfamily protein
L3h	Gh_D05G1673	1.93179e-13	AT5G47540.1	At5g47540	Putative MO25-like protein At5g47540	Mo25 family protein
L3h	Gh_D02G1283	1.88072e-13	AT2G03440.1	NA	NA	nodulin-related protein 1
L3h	Gh_D02G0922	9.28146e-14	AT2G26560.1	PLP2	Patatin-like protein 2	phospholipase A 2A
L3h	Gh_D05G1724	8.88178e-15	AT4G35190.1	LOG5	Cytokinin riboside 5'-monophosphate phosphoribohydrolase LOG5	Putative lysine decarboxylase family protein
L3h	Gh_A03G0267	1.06581e-14	AT2G28305.1	LOG3	Cytokinin riboside 5'-monophosphate phosphoribohydrolase LOG3	Putative lysine decarboxylase family protein
L3h	Gh_A05G1549	1.9762e-13	AT4G35190.1	LOG5	Cytokinin riboside 5'-monophosphate phosphoribohydrolase LOG5	Putative lysine decarboxylase family protein
L3h	Gh_A11G0985	2.11386e-13	AT2G31400.1	At2g31400	Pentatricopeptide repeat-containing protein At2g31400, chloroplastic	s uncoupled 1
L3h	Gh_D01G1778	3.82805e-13	AT2G15960.1	NA	NA	stress-induced protein
L3h	Gh_D06G1593	1.9984e-14	AT5G54770.1	THI1-2	Thiamine thiazole synthase 2, chloroplastic	thiazole biosynthetic enzyme%2C chloroplast (ARA6) (THI1) (THI4)
L3h	Gh_A06G1545	1.56319e-13	AT4G19160.2	NA	NA	transglutaminase family protein
L3h	Gh_D11G2953	5.35127e-14	AT3G15110.1	NA	NA	transmembrane protein
L3h	Gh_A11G2587	2.68896e-13	AT3G15110.1	NA	NA	transmembrane protein
L3h	Gh_A08G2087	1.35891e-13	AT5G57830.1	MYOB7	Myosin-binding protein 7	zein-binding protein (Protein of unknown function%2C DUF593)
L3h	Gh_A13G0263	3.24185e-14	NA	NA	NA	NA
L3h	Gh_D11G2953		AT3G15110.1	NA	NA	transmembrane protein
L3h	Gh_A11G2587		AT3G15110.1	NA	NA	transmembrane protein
L3h	Gh_D06G1593		AT5G54770.1	THI1-2	Thiamine thiazole synthase 2, chloroplastic	thiazole biosynthetic enzyme%2C chloroplast (ARA6) (THI1) (THI4)
L3h	Gh_D02G1283		AT2G03440.1	NA	NA	nodulin-related protein 1
L3h	Gh_D05G1401		AT1G30260.1	NA	NA	galactosyltransferase family protein
L3h	Gh_D01G1778		AT2G15960.1	NA	NA	stress-induced protein
L3h	Gh_A03G1284		AT3G01470.1	HAT5	Homeobox-leucine zipper protein HAT5	homeobox 1
L3h	Gh_A06G1545		AT4G19160.2	NA	NA	transglutaminase family protein
L3h	Gh_D05G1724		AT4G35190.1	LOG5	Cytokinin riboside 5'-monophosphate phosphoribohydrolase LOG5	Putative lysine decarboxylase family protein
L3h	Gh_A05G1229		AT1G30260.1	NA	NA	galactosyltransferase family protein
L3h	Gh_D07G0559		AT3G26180.1	CYP71A9	Cytochrome P450 71A9	cytochrome P450%2C family 71%2C subfamily B%2C polypeptide 20
L3h	Gh_A11G2610		AT1G78600.2	BBX22	B-box zinc finger protein 22	light-regulated zinc finger protein 1
L3h	Gh_A07G0629		AT4G00050.1	UNE10	Transcription factor UNE10	basic helix-loop-helix (bHLH) DNA-binding superfamily protein
L3h	Gh_D11G2971		AT1G78600.2	BBX22	B-box zinc finger protein 22	light-regulated zinc finger protein 1
L3h	Gh_A05G1494		AT4G04020.1	PAP	Plastid-lipid-associated protein, chloroplastic	fibrillin
L3h	Gh_Sca006871G01		AT2G05160.1	At2g05160	Zinc finger CCCH domain-containing protein 18	CCCH-type zinc fingerfamily protein with RNA-binding domain-containing protein
L3h	Gh_A12G1130		AT3G62410.1	CP12-2	Calvin cycle protein CP12-2, chloroplastic	CP12 domain-containing protein 2
L3h	Gh_A01G1774		AT5G03610.1	At5g03610	GDSL esterase/lipase At5g03610	GDSL-like Lipase/Acylhydrolase superfamily protein
L3h	Gh_D05G1321		AT1G54050.1	HSP17.4B	17.4 kDa class III heat shock protein	HSP20-like chaperones superfamily protein
L3h	Gh_A05G1432		AT5G54770.1	THI1-2	Thiamine thiazole synthase 2, chloroplastic	thiazole biosynthetic enzyme%2C chloroplast (ARA6) (THI1) (THI4)
L3h	Gh_D12G1724		AT5G62680.1	NPF2.11	Protein NRT1/ PTR FAMILY 2.11	Major facilitator superfamily protein
L3h	Gh_D02G0542		AT4G15920.1	SWEET17	Bidirectional sugar transporter SWEET17	Nodulin MtN3 family protein
L3h	Gh_D13G1898		AT1G56600.1	GOLS2	Galactinol synthase 2	galactinol synthase 2
L3h	Gh_D02G1282		AT1G13950.1	EIF-5A2	Eukaryotic translation initiation factor 5A-2	eukaryotic elongation factor 5A-1
L3h	Gh_D05G3846		AT1G30360.1	ERD4	CSC1-like protein ERD4	Early-responsive to dehydration stress protein (ERD4)
L3h	Gh_D03G0687		AT5G41590.1	At5g41590	Protein LURP-one-related 17	LURP-one-like protein (DUF567)
L3h	Gh_D09G2152		AT5G43700.1	AUX22D	Auxin-induced protein 22D	AUX/IAA transcriptional regulator family protein
L3h	Gh_A01G1529		AT2G15960.1	NA	NA	stress-induced protein
L3h	Gh_A01G1607		AT1G21550.1	CML44	Probable calcium-binding protein CML44	Calcium-binding EF-hand family protein
L3h	Gh_A05G1549		AT4G35190.1	LOG5	Cytokinin riboside 5'-monophosphate phosphoribohydrolase LOG5	Putative lysine decarboxylase family protein
L48h	Gh_D08G1373	9.63229e-13	AT1G01120.1	KCS1	3-ketoacyl-CoA synthase 1	3-ketoacyl-CoA synthase 1
L48h	Gh_D11G1420	2.02349e-12	AT1G06980.1	NA	NA	6%2C7-dimethyl-8-ribityllumazine synthase
L48h	Gh_A09G0892	2.21334e-12	AT5G22510.1	INVE	Alkaline/neutral invertase E, chloroplastic	alkaline/neutral invertase
L48h	Gh_A05G2876	1.43574e-12	AT2G40095.1	NA	NA	Alpha/beta hydrolase related protein
L48h	Gh_A10G0877	7.62945e-13	AT2G21320.1	BBX18	B-box zinc finger protein 18	B-box zinc finger family protein
L48h	Gh_A12G0504	9.56124e-13	AT3G18280.1	NA	Probable non-specific lipid-transfer protein AKCS9	Bifunctional inhibitor/lipid-transfer protein/seed storage 2S albumin superfamily protein
L48h	Gh_D12G0517	1.26343e-12	AT3G18280.1	NA	Probable non-specific lipid-transfer protein AKCS9	Bifunctional inhibitor/lipid-transfer protein/seed storage 2S albumin superfamily protein
L48h	Gh_D01G0090	1.07647e-12	AT1G17870.1	EGY3	Probable zinc metallopeptidase EGY3, chloroplastic	ethylene-dependent gravitropism-deficient and yellow-green-like 3
L48h	Gh_D03G1609	1.56142e-12	AT4G17030.1	EXLB1	Expansin-like B1	expansin-like B1
L48h	Gh_A13G1850	4.7562e-13	AT3G12120.1	FAD12	Delta(12)-acyl-lipid-desaturase	fatty acid desaturase 2
L48h	Gh_D05G1760	5.17808e-13	AT1G75900.1	EXL3	GDSL esterase/lipase EXL3	GDSL-like Lipase/Acylhydrolase superfamily protein
L48h	Gh_D01G2354	6.6791e-13	AT1G52855.1	NA	NA	hypothetical protein
L48h	Gh_D10G1302	3.66374e-13	AT2G43330.1	INT1	Inositol transporter 1	inositol transporter 1
L48h	Gh_D03G0606	3.19966e-13	AT5G12840.1	NFYA1	Nuclear transcription factor Y subunit A-1	nuclear factor Y%2C subunit A1
L48h	Gh_Sca006219G01	5.98854e-13	AT5G12840.1	NFYA1	Nuclear transcription factor Y subunit A-1	nuclear factor Y%2C subunit A1
L48h	Gh_D01G1179	2.28817e-12	AT5G12840.1	NFYA1	Nuclear transcription factor Y subunit A-1	nuclear factor Y%2C subunit A1
L48h	Gh_A05G1452	1.91069e-12	AT4G21960.1	PER42	Peroxidase 42	Peroxidase superfamily protein
L48h	Gh_A12G2111	8.62865e-13	AT3G05170.1	At3g05170	Phosphoglycerate mutase-like protein AT74	Phosphoglycerate mutase family protein
L48h	Gh_D11G1875	1.16707e-12	AT5G66720.1	At5g66720	Probable protein phosphatase 2C 80	Protein phosphatase 2C family protein
L48h	Gh_D05G3678	1.83897e-12	AT1G55880.1	cys12	Cysteine synthase 2	Pyridoxal-5'-phosphate-dependent enzyme family protein
L48h	Gh_D05G0963	3.11751e-13	AT5G60580.2	NA	NA	RING/U-box superfamily protein
L48h	Gh_A05G0879	1.97309e-12	AT5G60580.2	NA	NA	RING/U-box superfamily protein
L48h	Gh_D07G1649	2.089e-12	AT2G04240.1	XERICO	Probable E3 ubiquitin-protein ligase XERICO	RING/U-box superfamily protein
L48h	Gh_D01G0202	2.2693e-12	AT5G13170.1	SWEET15	Bidirectional sugar transporter SWEET15	senescence-associated gene 29
L48h	Gh_A02G1739	1.53833e-12	AT2G36390.1	SBE1	1,4-alpha-glucan-branching enzyme	starch branching enzyme 2.1
L48h	Gh_D02G0995	9.59233e-13	AT5G03650.1	SBEII	1,4-alpha-glucan-branching enzyme 1, chloroplastic/amyloplastic (Fragment)	starch branching enzyme 2.2
L48h	Gh_Sca006745G03	1.87361e-12	AT5G03650.1	SBEII	1,4-alpha-glucan-branching enzyme 1, chloroplastic/amyloplastic (Fragment)	starch branching enzyme 2.2
L48h	Gh_D10G1142	1.17373e-12	NA	NA	NA	NA
L48h	Gh_D07G1649		AT2G04240.1	XERICO	Probable E3 ubiquitin-protein ligase XERICO	RING/U-box superfamily protein
L48h	Gh_D08G1373		AT1G01120.1	KCS1	3-ketoacyl-CoA synthase 1	3-ketoacyl-CoA synthase 1
L48h	Gh_D03G0606		AT5G12840.1	NFYA1	Nuclear transcription factor Y subunit A-1	nuclear factor Y%2C subunit A1
L48h	Gh_D01G0090		AT1G17870.1	EGY3	Probable zinc metallopeptidase EGY3, chloroplastic	ethylene-dependent gravitropism-deficient and yellow-green-like 3
L48h	Gh_D12G1366		AT1G11360.1	SPAC167.05	Uncharacterized protein C167.05	Adenine nucleotide alpha hydrolases-like superfamily protein
L48h	Gh_D10G1302		AT2G43330.1	INT1	Inositol transporter 1	inositol transporter 1
L48h	Gh_D02G0995		AT5G03650.1	SBEII	1,4-alpha-glucan-branching enzyme 1, chloroplastic/amyloplastic (Fragment)	starch branching enzyme 2.2
L48h	Gh_D11G0336		AT5G62470.2	MYB306	Myb-related protein 306	myb domain protein 96
L48h	Gh_D05G0963		AT5G60580.2	NA	NA	RING/U-box superfamily protein
L48h	Gh_D10G1142		NA	NA	NA	NA
L48h	Gh_Sca006219G01		AT5G12840.1	NFYA1	Nuclear transcription factor Y subunit A-1	nuclear factor Y%2C subunit A1
L48h	Gh_D01G2354		AT1G52855.1	NA	NA	hypothetical protein
L48h	Gh_A05G1238		AT2G34610.1	NA	NA	cotton fiber protein
L48h	Gh_D12G0517		AT3G18280.1	NA	Probable non-specific lipid-transfer protein AKCS9	Bifunctional inhibitor/lipid-transfer protein/seed storage 2S albumin superfamily protein
L48h	Gh_A01G1311		AT1G67856.1	XERICO	Probable E3 ubiquitin-protein ligase XERICO	RING/U-box superfamily protein
L48h	Gh_D05G1760		AT1G75900.1	EXL3	GDSL esterase/lipase EXL3	GDSL-like Lipase/Acylhydrolase superfamily protein
L48h	Gh_A10G0877		AT2G21320.1	BBX18	B-box zinc finger protein 18	B-box zinc finger family protein
L48h	Gh_D02G1225		AT3G18000.1	NMT1	Phosphoethanolamine N-methyltransferase 1	S-adenosyl-L-methionine-dependent methyltransferases superfamily protein
L48h	Gh_A13G1850		AT3G12120.1	FAD12	Delta(12)-acyl-lipid-desaturase	fatty acid desaturase 2
L48h	Gh_A12G0504		AT3G18280.1	NA	Probable non-specific lipid-transfer protein AKCS9	Bifunctional inhibitor/lipid-transfer protein/seed storage 2S albumin superfamily protein
L48h	Gh_A02G1739		AT2G36390.1	SBE1	1,4-alpha-glucan-branching enzyme	starch branching enzyme 2.1
L48h	Gh_D08G2743		AT1G67030.1	ZFP6	Zinc finger protein 6	zinc finger protein 6
L48h	Gh_A05G2876		AT2G40095.1	NA	NA	Alpha/beta hydrolase related protein
L48h	Gh_D02G1252		AT1G14290.1	SBH2	Sphinganine C4-monooxygenase 2	sphingoid base hydroxylase 2
L48h	Gh_A08G0364		AT1G67030.1	ZFP6	Zinc finger protein 6	zinc finger protein 6
L48h	Gh_Sca006745G03		AT5G03650.1	SBEII	1,4-alpha-glucan-branching enzyme 1, chloroplastic/amyloplastic (Fragment)	starch branching enzyme 2.2
L48h	Gh_Sca127778G01		AT2G04240.1	XERICO	Probable E3 ubiquitin-protein ligase XERICO	RING/U-box superfamily protein
L48h	Gh_D11G0065		AT3G18570.1	OLE16	Oleosin 16 kDa	Oleosin family protein
L48h	Gh_D13G2076		AT4G29190.1	At4g29190	Zinc finger CCCH domain-containing protein 49	Zinc finger C-x8-C-x5-C-x3-H type family protein
R12h	Gh_D12G2746	2.70125e-08	AT4G11280.1	ACS1	1-aminocyclopropane-1-carboxylate synthase	1-aminocyclopropane-1-carboxylic acid (acc) synthase 6
R12h	Gh_D06G0090	2.64299e-08	AT5G42650.1	CYP74A	Allene oxide synthase, chloroplastic	allene oxide synthase
R12h	Gh_D06G0091	3.92669e-08	AT5G42650.1	CYP74A2	Allene oxide synthase	allene oxide synthase
R12h	Gh_A07G0520	2.82981e-08	AT1G26300.1	NA	NA	BSD domain-containing protein
R12h	Gh_D09G1496	1.59665e-08	AT2G37430.1	ZAT11	Zinc finger protein ZAT11	C2H2 and C2HC zinc fingers superfamily protein
R12h	Gh_A03G1196	3.368e-08	AT1G23340.1	NA	NA	carboxyl-terminal proteinase%2C putative (DUF239)
R12h	Gh_D12G2456	2.347e-08	AT5G52400.1	CYP735A2	Cytokinin hydroxylase	cytochrome P450%2C family 715%2C subfamily A%2C polypeptide 1
R12h	Gh_A07G2297	1.9853e-08	AT5G25940.1	NA	Early nodulin-93	early nodulin-like protein
R12h	Gh_D07G0208	2.80613e-08	AT5G25940.1	NA	Early nodulin-93	early nodulin-like protein
R12h	Gh_D05G0141	1.97253e-08	AT1G79800.1	NA	NA	early nodulin-like protein 7
R12h	Gh_D08G1777	1.51171e-08	AT4G17030.1	EXLB1	Expansin-like B1	expansin-like B1
R12h	Gh_Sca014110G01	1.94511e-08	AT4G17030.1	EXLB1	Expansin-like B1	expansin-like B1
R12h	Gh_A01G1411	2.74936e-08	AT5G05320.1	xlnD	3-hydroxybenzoate 6-hydroxylase 1	FAD/NAD(P)-binding oxidoreductase family protein
R12h	Gh_A09G2130	1.89741e-08	AT1G56600.1	GOLS2	Galactinol synthase 2	galactinol synthase 2
R12h	Gh_A05G1217	8.56989e-09	AT4G19880.2	yqjG	Glutathionyl-hydroquinone reductase YqjG	Glutathione S-transferase family protein
R12h	Gh_D05G1395	2.18967e-08	AT4G19880.2	yqjG	Glutathionyl-hydroquinone reductase YqjG	Glutathione S-transferase family protein
R12h	Gh_A05G1246	1.47011e-08	AT1G30080.1	At1g32860	Glucan endo-1,3-beta-glucosidase 11	Glycosyl hydrolase superfamily protein
R12h	Gh_D04G0268	2.63451e-08	AT2G13650.1	GONST1	GDP-mannose transporter GONST1	golgi nucleotide sugar transporter 1
R12h	Gh_D09G2347	3.049e-08	AT3G05858.1	NA	NA	hypothetical protein
R12h	Gh_Sca033082G01	4.15675e-08	AT3G02780.1	IPI1	Isopentenyl-diphosphate Delta-isomerase I	isopentenyl pyrophosphate:dimethylallyl pyrophosphate isomerase 2
R12h	Gh_A13G0888	1.30532e-08	AT1G55020.1	LOX1.5	Probable linoleate 9S-lipoxygenase 5	lipoxygenase 1
R12h	Gh_D08G1340	1.21243e-08	AT2G47190.1	MYB108	Transcription factor MYB108	myb domain protein 2
R12h	Gh_A13G0053	4.2305e-08	AT5G01670.2	NA	Aldose reductase	NAD(P)-linked oxidoreductase superfamily protein
R12h	Gh_A07G1068	3.40115e-08	AT2G21610.1	PME11	Putative pectinesterase 11	pectinesterase 11
R12h	Gh_D09G0396	4.08299e-08	AT4G25433.1	NA	NA	peptidoglycan-binding LysM domain-containing protein
R12h	Gh_D08G1911	2.60159e-08	AT2G42010.1	PLDBETA1	Phospholipase D beta 1	phospholipase D beta 1
R12h	Gh_A08G1600	2.88963e-08	AT2G42010.1	PLDBETA1	Phospholipase D beta 1	phospholipase D beta 1
R12h	Gh_D11G1192	2.78991e-08	AT4G02360.1	At5g01610	Uncharacterized protein At5g01610	transmembrane protein%2C putative (Protein of unknown function%2C DUF538)
R12h	Gh_D11G0523	3.10867e-08	AT2G22880.1	VQ29	VQ motif-containing protein 29	VQ motif-containing protein
R12h	Gh_D05G3121		AT1G68450.1	VQ8	VQ motif-containing protein 8, chloroplastic	VQ motif-containing protein
R12h	Gh_D04G0034		AT2G39120.1	DDB_G0284757	OTU domain-containing protein DDB_G0284757	Ubiquitin carboxyl-terminal hydrolase family protein
R12h	Gh_A06G0402		AT5G11440.1	CID5	Polyadenylate-binding protein-interacting protein 5	CTC-interacting domain 5
R12h	Gh_A04G0735		AT5G02010.1	ROPGEF7	Rop guanine nucleotide exchange factor 7	RHO guanyl-nucleotide exchange factor 7
R12h	Gh_D12G2570		AT1G67920.1	NA	NA	hypothetical protein
R12h	Gh_A04G0734		AT5G02020.1	NA	NA	E3 ubiquitin-protein ligase RLIM-like protein
R12h	Gh_D03G1258		AT2G28680.1	GLUA1	Glutelin type-A 1	RmlC-like cupins superfamily protein
R12h	Gh_D01G1991		AT2G47140.1	NA	Secoisolariciresinol dehydrogenase (Fragment)	NAD(P)-binding Rossmann-fold superfamily protein
R12h	Gh_D13G1364		AT5G55990.1	CBL3	Calcineurin B-like protein 3	calcineurin B-like protein 2
R12h	Gh_A08G1600		AT2G42010.1	PLDBETA1	Phospholipase D beta 1	phospholipase D beta 1
R12h	Gh_A10G0561		AT3G21350.2	MED6	Mediator of RNA polymerase II transcription subunit 6	RNA polymerase transcriptional regulation mediator-like protein
R12h	Gh_A02G0549		AT3G06490.1	MYB108	Transcription factor MYB108	myb domain protein 108
R12h	Gh_D12G2274		AT5G52430.1	At1g76660	Uncharacterized protein At1g76660	hydroxyproline-rich glycoprotein family protein
R12h	Gh_A02G1515		AT5G66810.1	NA	NA	Ran-binding protein in the microtubule-organising centre protein
R12h	Gh_D05G0538		AT2G24240.1	At2g24240	BTB/POZ domain-containing protein At2g24240	BTB/POZ domain with WD40/YVTN repeat-like protein
R12h	Gh_D12G1990		AT4G19460.1	pimA	GDP-mannose-dependent alpha-(1-2)-phosphatidylinositol mannosyltransferase	UDP-Glycosyltransferase superfamily protein
R12h	Gh_D01G0757		AT5G55970.1	At4g11680	E3 ubiquitin-protein ligase At4g11680	RING/U-box superfamily protein
R12h	Gh_A12G2102		AT5G52430.1	At1g76660	Uncharacterized protein At1g76660	hydroxyproline-rich glycoprotein family protein
R12h	Gh_D02G0979		AT1G30755.1	NA	NA	elongation factor G%2C putative (DUF668)
R12h	Gh_A08G1059		AT2G47190.1	MYB108	Transcription factor MYB108	myb domain protein 2
R12h	Gh_A13G1119		AT4G25434.2	NUDT10	Nudix hydrolase 10	nudix hydrolase homolog 10
R12h	Gh_D12G1915		AT5G61890.1	ERF114	Ethylene-responsive transcription factor ERF114	Integrase-type DNA-binding superfamily protein
R12h	Gh_A05G1089		AT1G59870.1	ABCG36	ABC transporter G family member 36	ABC-2 and Plant PDR ABC-type transporter family protein
R12h	Gh_D02G1617		NA	NA		NA
R12h	Gh_A05G2069		AT5G61890.1	ERF114	Ethylene-responsive transcription factor ERF114	Integrase-type DNA-binding superfamily protein
R12h	Gh_D12G0225		AT2G15780.1	NA	NA	Cupredoxin superfamily protein
R12h	Gh_A05G1967		NA	exgA		Glucan 1,3-beta-glucosidase A
R3h	Gh_A01G0009	7.41962e-12	AT5G09810.1	AC101	Actin-101	actin 7
R3h	Gh_D01G0008	9.46843e-12	AT5G09810.1	AC101	Actin-101	actin 7
R3h	Gh_A12G1439	9.52571e-12	AT3G19830.1	Esyt3	Extended synaptotagmin-3	Calcium-dependent lipid-binding (CaLB domain) family protein
R3h	Gh_A06G1327	7.52309e-12	AT1G11940.1	NA	NA	Core-2/I-branching beta-1%2C6-N-acetylglucosaminyltransferase family protein
R3h	Gh_D04G0742	5.39968e-12	AT3G01900.1	CYP94B3	Cytochrome P450 94B3	cytochrome P450%2C family 94%2C subfamily B%2C polypeptide 2
R3h	Gh_A08G0043	3.73013e-12	AT2G27690.1	CYP94C1	Cytochrome P450 94C1	cytochrome P450%2C family 94%2C subfamily C%2C polypeptide 1
R3h	Gh_Sca009628G01	5.71077e-12	AT3G09090.1	DEX1	Protein DEFECTIVE IN EXINE FORMATION 1	defective in exine formation protein (DEX1)
R3h	Gh_A05G0034	7.25731e-12	AT2G25620.1	At2g25620	Probable protein phosphatase 2C 22	DNA-binding protein phosphatase 1
R3h	Gh_A06G0082	3.02003e-12	AT1G48605.1	HAL3B	Probable phosphopantothenoylcysteine decarboxylase	Flavoprotein
R3h	Gh_A06G0320	8.91065e-12	AT1G22040.1	At1g22040	F-box/kelch-repeat protein At1g22040	Galactose oxidase/kelch repeat superfamily protein
R3h	Gh_A10G1251	4.32676e-12	AT5G16020.1	GEX3	Protein GAMETE EXPRESSED 3	gamete-expressed 3
R3h	Gh_D09G0385	4.32232e-12	AT1G14920.1	SCR	Protein SCARECROW	GRAS family transcription factor family protein
R3h	Gh_D07G1346	5.79092e-12	AT2G46680.1	ATHB-7	Homeobox-leucine zipper protein ATHB-7	homeobox 7
R3h	Gh_D11G0473	5.07572e-12	AT4G36740.1	ATHB-40	Homeobox-leucine zipper protein ATHB-40	homeobox protein 40
R3h	Gh_D08G2564	7.05747e-12	AT1G19180.1	TIFY10A	Protein TIFY 10A	jasmonate-zim-domain protein 1
R3h	Gh_D12G0527	7.93898e-12	AT2G01300.1	NA	NA	mediator of RNA polymerase II transcription subunit
R3h	Gh_A13G1707	5.80047e-12	AT5G20490.1	XI-K	Myosin-17	myosin family protein with Dil
R3h	Gh_D13G2058	1.01985e-11	AT5G12010.1	harbi1	Putative nuclease HARBI1	nuclease
R3h	Gh_A05G0259	1.1275e-11	AT1G19170.1	GSVIVT00026920001	Probable polygalacturonase	Pectin lyase-like superfamily protein
R3h	Gh_A02G1629	7.43006e-12	AT3G50940.1	At3g50940	AAA-ATPase At3g50940	P-loop containing nucleoside triphosphate hydrolases superfamily protein
R3h	Gh_A02G1702	5.48805e-12	AT4G35590.1	RKD5	Protein RKD5	RWP-RK domain-containing protein
R3h	Gh_D08G2324	4.32365e-12	AT5G17850.1	CCX2	Cation/calcium exchanger 2	Sodium/calcium exchanger family protein
R3h	Gh_Sca005242G02	1.06875e-11	AT1G78980.1	SRF5	Protein STRUBBELIG-RECEPTOR FAMILY 5	STRUBBELIG-receptor family 5
R3h	Gh_A03G1529	5.42277e-12	AT4G21790.1	TOM1	Tobamovirus multiplication protein 1	tobamovirus multiplication 1
R3h	Gh_D03G0941	1.12887e-11	AT5G47920.1	NA	NA	transcription elongation factor
R3h	Gh_A13G1109	6.82032e-12	AT5G55860.1	At5g55860	WEB family protein At5g55860	weak chloroplast movement under blue light protein (DUF827)
R3h	Gh_D12G2696	4.74687e-12	NA	NA	NA	NA
R3h	Gh_D07G0414	1.08762e-11	NA	NA	NA	NA
R3h	Gh_A02G1312		AT5G64750.1	ABR1	Ethylene-responsive transcription factor ABR1	Integrase-type DNA-binding superfamily protein
R3h	Gh_A09G1446		AT5G02220.1	NA	NA	cyclin-dependent kinase inhibitor
R3h	Gh_D06G1656		AT1G11940.1	NA	NA	Core-2/I-branching beta-1%2C6-N-acetylglucosaminyltransferase family protein
R3h	Gh_D08G1955		AT1G63450.1	GT16	Xyloglucan-specific galacturonosyltransferase	root hair specific 8
R3h	Gh_A12G0875		AT2G44840.1	ERF13	Ethylene-responsive transcription factor 13	ethylene-responsive element binding factor 13
R3h	Gh_D05G1075		AT1G73050.1	At1g73050	(R)-mandelonitrile lyase-like	Glucose-methanol-choline (GMC) oxidoreductase family protein
R3h	Gh_D03G1484		AT4G23030.1	DTX49	Protein DETOXIFICATION 49	MATE efflux family protein
R3h	Gh_D08G2618		AT2G25180.1	RR24	Two-component response regulator ORR24	response regulator 12
R3h	Gh_A09G1338		NA	NA	NA	NA
R3h	Gh_D09G1455		AT5G02220.1	NA	NA	cyclin-dependent kinase inhibitor
R3h	Gh_D11G0768		AT5G39200.1	NA	NA	myb-like protein Q
R3h	Gh_D12G2405		AT5G53050.2	rutD	Putative aminoacrylate hydrolase RutD	alpha/beta-Hydrolases superfamily protein
R3h	Gh_A08G2200		AT1G19210.1	ERF017	Ethylene-responsive transcription factor ERF017	Integrase-type DNA-binding superfamily protein
R3h	Gh_A02G1629		AT3G50940.1	At3g50940	AAA-ATPase At3g50940	P-loop containing nucleoside triphosphate hydrolases superfamily protein
R3h	Gh_D07G2389		AT5G20490.1	XI-K	Myosin-17	myosin family protein with Dil
R3h	Gh_D06G1898		NA	NA	NA	NA
R3h	Gh_D05G2007		AT5G43150.1	NA	NA	elongation factor
R3h	Gh_D12G0129		AT1G03050.1	At1g03050	Putative clathrin assembly protein At1g03050	ENTH/ANTH/VHS superfamily protein
R3h	Gh_D01G0931		NA	NA	NA
R3h	Gh_D11G1874		AT2G46570.1	LAC6	Laccase-6	laccase 6
R3h	Gh_D10G2421		AT1G29050.1	TBL38	Protein trichome birefringence-like 38	TRICHOME BIREFRINGENCE-LIKE 38
R3h	Gh_D02G0171		NA	NA	NA
R3h	Gh_A12G0877		AT2G44840.1	ERF2	Ethylene-responsive transcription factor 2	ethylene-responsive element binding factor 13
R3h	Gh_D09G2053		AT4G26340.1	At4g26340	F-box/FBD/LRR-repeat protein At4g26340	F-box/RNI-like/FBD-like domains-containing protein
R3h	Gh_A07G0128		AT5G20490.1	XI-K	Myosin-17	myosin family protein with Dil
R3h	Gh_A05G1241		AT1G30135.1	TIFY5A	Protein TIFY 5A	jasmonate-zim-domain protein 8
R3h	Gh_A09G0891		NA	NA	NA
R3h	Gh_D07G2239		AT1G23740.1	At1g23740	Quinone oxidoreductase-like protein At1g23740, chloroplastic	Oxidoreductase%2C zinc-binding dehydrogenase family protein
R3h	Gh_A04G0196		AT1G50600.1	CIGR1	Chitin-inducible gibberellin-responsive protein 1	scarecrow-like 5
R3h	Gh_A01G0039		AT4G39080.1	VHA-a3	V-type proton ATPase subunit a3	vacuolar proton ATPase A3
R48h	Gh_A05G0211	5.14699e-13	AT4G26200.1	ACS7	1-aminocyclopropane-1-carboxylate synthase 7	1-amino-cyclopropane-1-carboxylate synthase 7
R48h	Gh_D05G0288	1.24145e-12	AT4G26200.1	ACS7	1-aminocyclopropane-1-carboxylate synthase 7	1-amino-cyclopropane-1-carboxylate synthase 7
R48h	Gh_D10G2619	1.31539e-12	AT1G11190.1	ENDO1	Endonuclease 1	bifunctional nuclease i
R48h	Gh_D05G1885	1.25411e-12	AT5G42655.1	DIR2	Dirigent protein 2	Disease resistance-responsive (dirigent-like protein) family protein
R48h	Gh_D06G1281	3.193e-13	AT2G34790.1	NA	Tetrahydrocannabinolic acid synthase	FAD-binding Berberine family protein
R48h	Gh_D11G2666	9.07052e-13	AT5G18170.1	GDH1	Glutamate dehydrogenase 1	glutamate dehydrogenase 1
R48h	Gh_A03G0113	3.13527e-13	AT4G22790.1	DTX56	Protein DETOXIFICATION 56	MATE efflux family protein
R48h	Gh_A08G0600	1.07714e-12	AT3G63210.1	NA	NA	mediator of aba-regulated dormancy protein (DUF581)
R48h	Gh_Sca004812G03	1.04805e-12	AT1G11760.1	MED32	Mediator of RNA polymerase II transcription subunit 32	mediator of RNA polymerase II transcription subunit-like protein
R48h	Gh_A05G1339	1.18261e-12	AT4G28500.1	NAC73	NAC domain-containing protein 73	NAC domain containing protein 73
R48h	Gh_D12G0474	4.89608e-13	AT1G69870.1	NPF2.13	Protein NRT1/ PTR FAMILY 2.13	nitrate transporter 1.7
R48h	Gh_D03G1229	1.23146e-12	AT2G28790.1	NA	Osmotin-like protein	Pathogenesis-related thaumatin superfamily protein
R48h	Gh_D12G2437	7.00107e-13	AT3G48950.1	GSVIVT00026920001	Probable polygalacturonase	Pectin lyase-like superfamily protein
R48h	Gh_A09G0309	9.57012e-13	AT5G63180.1	At5g63180	Probable pectate lyase 22	Pectin lyase-like superfamily protein
R48h	Gh_D02G0612	6.88338e-13	AT5G49600.1	NA	NA	plant/protein (Protein of unknown function%2C DUF538)
R48h	Gh_A01G1772	2.98872e-13	AT3G52820.1	PAP22	Purple acid phosphatase 22	purple acid phosphatase 22
R48h	Gh_D10G0317	8.41105e-13	AT1G29800.1	SPAPJ696.02	SH3 domain-containing protein PJ696.02	RING/FYVE/PHD-type zinc finger family protein
R48h	Gh_D09G0498	9.08607e-13	AT1G17970.1	HIP1	Probable E3 ubiquitin-protein ligase HIP1	RING/U-box superfamily protein
R48h	Gh_A11G2183	1.18172e-12	AT5G39150.1	At5g39150	Germin-like protein subfamily 1 member 17	RmlC-like cupins superfamily protein
R48h	Gh_D08G1860	1.20881e-12	AT4G22620.1	SAUR36	Auxin-responsive protein SAUR36	SAUR-like auxin-responsive protein family
R48h	Gh_D10G0305	6.88782e-13	AT1G29640.1	NA	NA	senescence regulator (Protein of unknown function%2C DUF584)
R48h	Gh_D05G2818	6.90115e-13	AT2G38870.1	NA	Proteinase inhibitor	Serine protease inhibitor%2C potato inhibitor I-type family protein
R48h	Gh_D07G0606	1.21791e-12	AT1G23820.1	NA	Spermidine synthase	spermidine synthase
R48h	Gh_A05G3167	6.44595e-13	AT3G28960.1	AVT1	Vacuolar amino acid transporter 1	Transmembrane amino acid transporter family protein
R48h	Gh_D08G0655	1.24967e-12	AT1G06135.1	NA	NA	transmembrane protein
R48h	Gh_D05G1756	8.84626e-13	AT1G20180.1	At1g20180	UPF0496 protein At1g20180	transmembrane protein (DUF677)
R48h	Gh_D02G1530	8.02025e-13	NA	NA	NA	NA
R48h	Gh_D07G2140	8.68194e-13	NA	NA	NA	NA
R48h	Gh_A07G1917	8.70637e-13	NA	NA	NA	NA
R48h	Gh_A11G2379	1.19815e-12	NA	NA	NA	NA
R48h	Gh_A05G3323		AT5G09300.1	At5g09300	2-oxoisovalerate dehydrogenase subunit alpha 2, mitochondrial	Thiamin diphosphate-binding fold (THDP-binding) superfamily protein
R48h	Gh_A13G2171		AT3G51840.1	ACX4	Acyl-coenzyme A oxidase 4, peroxisomal	acyl-CoA oxidase 4
R48h	Gh_A05G3188		AT2G27035.1	At5g15350	Lamin-like protein	early nodulin-like protein 20
R48h	Gh_A07G0195		AT4G19810.1	CHIT1	Chitotriosidase-1	Glycosyl hydrolase family protein with chitinase insertion domain-containing protein
R48h	Gh_A06G1602		AT1G30700.1	At4g20830	Reticuline oxidase-like protein	FAD-binding Berberine family protein
R48h	Gh_D05G2052		AT1G10070.1	BCAT2	Branched-chain-amino-acid aminotransferase 2, chloroplastic	branched-chain amino acid transaminase 2
R48h	Gh_Sca005670G01		AT2G32580.1	NA	NA	transmembrane protein%2C putative (DUF1068)
R48h	Gh_A05G0663		AT2G27730.1	At2g27730	Uncharacterized protein At2g27730, mitochondrial	copper ion binding protein
R48h	Gh_A06G1731		AT5G47720.2	At5g47720	Probable acetyl-CoA acetyltransferase, cytosolic 2	Thiolase family protein
R48h	Gh_A05G3960		AT2G34160.1	At2g34160	Uncharacterized protein At2g34160	Alba DNA/RNA-binding protein
R48h	Gh_D05G1937		AT4G25000.1	AMY1.1	Alpha-amylase	alpha-amylase-like protein
R48h	Gh_D11G3009		AT1G56220.3	NA	NA	Dormancy/auxin associated family protein
R48h	Gh_A05G1178		AT1G72330.3	ALAAT2	Alanine aminotransferase 2, mitochondrial	alanine aminotransferase 2
R48h	Gh_A08G0599		AT3G63220.2	SKIP30	F-box/kelch-repeat protein SKIP30	Galactose oxidase/kelch repeat superfamily protein
R48h	Gh_D13G2160		AT4G03070.1	AOP1	Probable 2-oxoglutarate-dependent dioxygenase AOP1	2-oxoglutarate (2OG) and Fe(II)-dependent oxygenase superfamily protein
R48h	Gh_D12G0394		AT4G31940.1	CYP82C4	Cytochrome P450 82C4	cytochrome P450%2C family 82%2C subfamily C%2C polypeptide 4
R48h	Gh_D07G0249		AT4G19810.1	CHIT1	Chitotriosidase-1	Glycosyl hydrolase family protein with chitinase insertion domain-containing protein
R48h	Gh_A13G1653		AT5G11920.1	CWINV6	Beta-fructofuranosidase, insoluble isoenzyme CWINV6	6-%261-fructan exohydrolase
R48h	Gh_D13G1505		AT5G54570.1	BGLU41	Putative beta-glucosidase 41	beta glucosidase 41
R48h	Gh_A02G1490		AT3G50210.1	At3g50210	Probable 2-oxoglutarate-dependent dioxygenase At3g49630	2-oxoglutarate (2OG) and Fe(II)-dependent oxygenase superfamily protein
R48h	Gh_D04G1203		AT2G37770.2	AKR4C9	Aldo-keto reductase family 4 member C9	NAD(P)-linked oxidoreductase superfamily protein
R48h	Gh_A02G1589		AT2G18350.1	ZHD6	Zinc-finger homeodomain protein 6	homeobox protein 24
R48h	Gh_D05G0440		AT4G33000.1	CBL10	Calcineurin B-like protein 10	calcineurin B-like protein 10
R48h	Gh_A05G0335		AT4G33000.1	CBL10	Calcineurin B-like protein 10	calcineurin B-like protein 10
R48h	Gh_D02G0833		AT4G16210.1	echs1	Probable enoyl-CoA hydratase, mitochondrial	enoyl-CoA hydratase/isomerase A
R48h	Gh_D11G0899		AT1G01820.1	PEX11C	Peroxisomal membrane protein 11C	peroxin 11c
R48h	Gh_D06G0864		AT4G33150.1	LKR/SDH	Alpha-aminoadipic semialdehyde synthase	lysine-ketoglutarate reductase/saccharopine dehydrogenase bifunctional enzyme
R48h	Gh_D06G2344		AT4G05070.1	NA	NA	Wound-responsive family protein
R48h	Gh_D11G3365		AT5G27600.1	LACS7	Long chain acyl-CoA synthetase 7, peroxisomal	long-chain acyl-CoA synthetase 7
