# Supplementary material for: Genetic regulatory networks for salt-alkali stress in Gossypium hirsutum with differing morphological characteristics
Source: BMC Genomics. 2020 Jan 6;21:15. doi: 10.1186/s12864-019-6375-9 (PMC6945603; doi:10.1186/s12864-019-6375-9)
Supplement: Supplementary file 11 — Additional file 11: Table S7. GO enrichment of each tissue/stage-specific modules. [file 12864_2019_6375_MOESM11_ESM.xlsx]

## Sheet: Sheet1
Table S7 GO enrichment of each tissue/stage-specific modules.
Tissue	Stage	GO accession	Term Type	Term	Gene Number	pvalue	FDR	entries
leaf	12	GO:0006468	Biological Process	protein phosphorylation	201	1.4e-25	2.3e-22	// Gh_D13G0311 // Gh_D11G0725 // Gh_D10G1820 // Gh_D07G1228 // Gh_Sca073205G01 // Gh_A06G1113 // Gh_Sca004821G01 // Gh_Sca004821G02 // Gh_A10G1990 // Gh_D04G0013 // Gh_D06G0826 // Gh_D06G1775 // Gh_A05G2260 // Gh_A05G2261 // Gh_D13G0556 // Gh_D05G2771 // Gh_D11G1622 // Gh_A06G0229 // Gh_D13G0551 // Gh_D12G0590 // Gh_D06G0053 // Gh_D11G2915 // Gh_Sca084141G01 // Gh_D01G2170 // Gh_D07G1311 // Gh_D0…
leaf	12	GO:0043412	Biological Process	macromolecule modification	234	5.1e-24	2.6e-21	// Gh_D13G0311 // Gh_D11G0725 // Gh_D05G2827 // Gh_D10G1820 // Gh_A06G0928 // Gh_Sca073205G01 // Gh_A06G1113 // Gh_Sca004821G01 // Gh_Sca004821G02 // Gh_A10G1990 // Gh_D04G0013 // Gh_D06G0826 // Gh_D06G1775 // Gh_A05G2260 // Gh_A05G2261 // Gh_D13G0556 // Gh_D05G2771 // Gh_D11G1622 // Gh_A06G0229 // Gh_D13G0549 // Gh_D13G0551 // Gh_D12G0590 // Gh_D06G0053 // Gh_D11G2915 // Gh_Sca084141G01 // Gh_D0…
leaf	12	GO:0036211	Biological Process	protein modification process	229	6.6e-24	2.6e-21	// Gh_D13G0311 // Gh_D11G0725 // Gh_D05G2827 // Gh_D10G1820 // Gh_A06G0928 // Gh_Sca073205G01 // Gh_A06G1113 // Gh_Sca004821G01 // Gh_Sca004821G02 // Gh_A10G1990 // Gh_D04G0013 // Gh_D06G0826 // Gh_D06G1775 // Gh_A05G2260 // Gh_A05G2261 // Gh_D13G0556 // Gh_D05G2771 // Gh_D11G1622 // Gh_A06G0229 // Gh_D13G0551 // Gh_D12G0590 // Gh_D06G0053 // Gh_D11G2915 // Gh_Sca084141G01 // Gh_D01G2170 // Gh_D0…
leaf	12	GO:0006464	Biological Process	cellular protein modification process	229	6.6e-24	2.6e-21	// Gh_D13G0311 // Gh_D11G0725 // Gh_D05G2827 // Gh_D10G1820 // Gh_A06G0928 // Gh_Sca073205G01 // Gh_A06G1113 // Gh_Sca004821G01 // Gh_Sca004821G02 // Gh_A10G1990 // Gh_D04G0013 // Gh_D06G0826 // Gh_D06G1775 // Gh_A05G2260 // Gh_A05G2261 // Gh_D13G0556 // Gh_D05G2771 // Gh_D11G1622 // Gh_A06G0229 // Gh_D13G0551 // Gh_D12G0590 // Gh_D06G0053 // Gh_D11G2915 // Gh_Sca084141G01 // Gh_D01G2170 // Gh_D0…
leaf	12	GO:0016310	Biological Process	phosphorylation	207	2.2e-23	6.8e-21	// Gh_D13G0311 // Gh_D11G0725 // Gh_D10G1820 // Gh_D07G1228 // Gh_Sca073205G01 // Gh_A06G1113 // Gh_Sca004821G01 // Gh_Sca004821G02 // Gh_A10G1990 // Gh_D04G0013 // Gh_D06G0826 // Gh_D06G1775 // Gh_A05G2260 // Gh_A05G2261 // Gh_D13G0556 // Gh_D05G2771 // Gh_D11G1622 // Gh_A06G0229 // Gh_D13G0551 // Gh_D12G0590 // Gh_D06G0053 // Gh_D11G2915 // Gh_Sca084141G01 // Gh_D01G2170 // Gh_D07G1311 // Gh_D0…
leaf	12	GO:0006796	Biological Process	phosphate-containing compound metabolic process	232	6.7e-21	1.8e-18	// Gh_D13G0311 // Gh_D11G0725 // Gh_D10G1820 // Gh_D07G1228 // Gh_Sca073205G01 // Gh_A06G1113 // Gh_Sca004821G01 // Gh_Sca004821G02 // Gh_A10G1990 // Gh_D04G0013 // Gh_A01G0330 // Gh_D06G0826 // Gh_D06G1775 // Gh_A05G2260 // Gh_A05G2261 // Gh_D13G0556 // Gh_D05G2771 // Gh_D11G1622 // Gh_A06G0229 // Gh_D13G0551 // Gh_D12G0590 // Gh_D06G0053 // Gh_D11G2915 // Gh_Sca084141G01 // Gh_D01G2170 // Gh_D0…
leaf	12	GO:0006793	Biological Process	phosphorus metabolic process	232	9.6e-21	2.2e-18	// Gh_D13G0311 // Gh_D11G0725 // Gh_D10G1820 // Gh_D07G1228 // Gh_Sca073205G01 // Gh_A06G1113 // Gh_Sca004821G01 // Gh_Sca004821G02 // Gh_A10G1990 // Gh_D04G0013 // Gh_A01G0330 // Gh_D06G0826 // Gh_D06G1775 // Gh_A05G2260 // Gh_A05G2261 // Gh_D13G0556 // Gh_D05G2771 // Gh_D11G1622 // Gh_A06G0229 // Gh_D13G0551 // Gh_D12G0590 // Gh_D06G0053 // Gh_D11G2915 // Gh_Sca084141G01 // Gh_D01G2170 // Gh_D0…
leaf	12	GO:0019538	Biological Process	protein metabolic process	291	9.1e-12	1.8e-09	// Gh_D13G0311 // Gh_D11G0725 // Gh_A03G0251 // Gh_D05G2827 // Gh_D10G1820 // Gh_A06G0928 // Gh_Sca073205G01 // Gh_A06G1113 // Gh_A13G0281 // Gh_Sca004821G01 // Gh_Sca004821G02 // Gh_A10G1990 // Gh_D04G0013 // Gh_D06G0826 // Gh_D06G1775 // Gh_D02G0924 // Gh_A05G2260 // Gh_A05G2261 // Gh_D13G0556 // Gh_A05G2014 // Gh_D05G2771 // Gh_D11G1622 // Gh_D02G0648 // Gh_A06G0021 // Gh_D13G0551 // Gh_D12G05…
leaf	12	GO:0044267	Biological Process	cellular protein metabolic process	256	1.5e-11	2.6e-09	// Gh_D13G0311 // Gh_D11G0725 // Gh_A03G0251 // Gh_D05G2827 // Gh_D10G1820 // Gh_A06G0928 // Gh_Sca073205G01 // Gh_A06G1113 // Gh_Sca004821G01 // Gh_Sca004821G02 // Gh_A10G1990 // Gh_D04G0013 // Gh_D06G0826 // Gh_D06G1775 // Gh_A05G2260 // Gh_A05G2261 // Gh_D13G0556 // Gh_D05G2771 // Gh_D11G1622 // Gh_D02G0648 // Gh_A06G0021 // Gh_D13G0551 // Gh_D12G0590 // Gh_D06G0053 // Gh_D11G2915 // Gh_Sca084…
leaf	12	GO:0043170	Biological Process	macromolecule metabolic process	431	3e-10	4.7e-08	// Gh_D11G0725 // Gh_A09G2455 // Gh_A03G0251 // Gh_A06G0928 // Gh_Sca073205G01 // Gh_A10G1990 // Gh_D06G1775 // Gh_A07G1477 // Gh_A05G2260 // Gh_A05G2261 // Gh_D13G0556 // Gh_D11G1622 // Gh_D02G0648 // Gh_D13G0551 // Gh_D03G0922 // Gh_D12G0590 // Gh_D01G2170 // Gh_A05G3499 // Gh_A09G0665 // Gh_A05G3255 // Gh_A11G1858 // Gh_A10G1309 // Gh_A02G1419 // Gh_A08G0890 // Gh_D08G1564 // Gh_A05G0070 // Gh…
leaf	12	GO:0044260	Biological Process	cellular macromolecule metabolic process	394	1e-09	1.5e-07	// Gh_D11G0725 // Gh_A09G2455 // Gh_A03G0251 // Gh_A06G0928 // Gh_Sca073205G01 // Gh_A10G1990 // Gh_D06G1775 // Gh_A07G1477 // Gh_A05G2260 // Gh_A05G2261 // Gh_D13G0556 // Gh_D11G1622 // Gh_D02G0648 // Gh_D13G0551 // Gh_D03G0922 // Gh_D12G0590 // Gh_D01G2170 // Gh_A05G3499 // Gh_A09G0665 // Gh_A05G3255 // Gh_A11G1858 // Gh_A10G1309 // Gh_A02G1419 // Gh_A08G0890 // Gh_D08G1564 // Gh_A05G0070 // Gh…
leaf	12	GO:0044238	Biological Process	primary metabolic process	505	3.6e-07	4.7e-05	// Gh_D11G0725 // Gh_A09G2455 // Gh_A03G0251 // Gh_A06G0928 // Gh_Sca073205G01 // Gh_A10G1990 // Gh_D06G1775 // Gh_A07G1477 // Gh_A05G2260 // Gh_A05G2261 // Gh_D13G0556 // Gh_D11G1622 // Gh_D02G0648 // Gh_D13G0551 // Gh_D03G0922 // Gh_D12G0590 // Gh_A06G1697 // Gh_D01G2170 // Gh_A05G3499 // Gh_A09G0665 // Gh_A05G3255 // Gh_A11G1858 // Gh_A03G0135 // Gh_A10G1309 // Gh_A02G1419 // Gh_A08G0890 // Gh…
leaf	12	GO:0008152	Biological Process	metabolic process	671	7.2e-07	8.8e-05	// Gh_D11G0725 // Gh_D11G0723 // Gh_A03G0251 // Gh_A06G0928 // Gh_Sca073205G01 // Gh_A10G1990 // Gh_A09G2455 // Gh_D06G1775 // Gh_A07G1477 // Gh_A05G2260 // Gh_A05G2261 // Gh_D13G0556 // Gh_D11G1622 // Gh_D02G0648 // Gh_D13G0551 // Gh_D03G0922 // Gh_D12G0590 // Gh_D13G0415 // Gh_A06G1697 // Gh_D01G2170 // Gh_A05G3499 // Gh_A09G0665 // Gh_A05G3255 // Gh_A11G1858 // Gh_A03G0135 // Gh_A10G1309 // Gh…
leaf	12	GO:0007186	Biological Process	G-protein coupled receptor signaling pathway	13	8.9e-07	0.0001	// Gh_A08G2078 // Gh_D08G0672 // Gh_D12G1479 // Gh_A08G0576 // Gh_A01G0525 // Gh_D04G1714 // Gh_D12G1957 // Gh_A08G1381 // Gh_D01G0538 // Gh_A01G1528 // Gh_A03G1141 // Gh_D01G1777 // Gh_D02G1573
leaf	12	GO:0071704	Biological Process	organic substance metabolic process	523	1.1e-06	0.00012	// Gh_D11G0725 // Gh_A09G2455 // Gh_A03G0251 // Gh_A06G0928 // Gh_Sca073205G01 // Gh_A10G1990 // Gh_D06G1775 // Gh_A07G1477 // Gh_A05G2260 // Gh_A05G2261 // Gh_D13G0556 // Gh_D11G1622 // Gh_D02G0648 // Gh_D13G0551 // Gh_D03G0922 // Gh_D12G0590 // Gh_A06G1697 // Gh_D01G2170 // Gh_A05G3499 // Gh_A09G0665 // Gh_A05G3255 // Gh_A11G1858 // Gh_A03G0135 // Gh_A10G1309 // Gh_A02G1419 // Gh_A08G0890 // Gh…
leaf	12	GO:0044237	Biological Process	cellular metabolic process	452	1.3e-05	0.0013	// Gh_D11G0725 // Gh_A09G2455 // Gh_A03G0251 // Gh_A06G0928 // Gh_Sca073205G01 // Gh_A10G1990 // Gh_D06G1775 // Gh_A07G1477 // Gh_A05G2260 // Gh_A05G2261 // Gh_D13G0556 // Gh_D11G1622 // Gh_D02G0648 // Gh_D13G0551 // Gh_D03G0922 // Gh_D12G0590 // Gh_D01G2170 // Gh_A05G3499 // Gh_A09G0665 // Gh_A05G3255 // Gh_A11G1858 // Gh_A03G0135 // Gh_A10G1309 // Gh_A02G1419 // Gh_A08G0890 // Gh_A07G1688 // Gh…
leaf	12	GO:0006825	Biological Process	copper ion transport	8	1.4e-05	0.0013	// Gh_A03G0389 // Gh_A13G1661 // Gh_A04G0266 // Gh_A03G0388 // Gh_D03G1151 // Gh_D07G0158 // Gh_D05G3433 // Gh_D13G2024
leaf	12	GO:0044706	Biological Process	multi-multicellular organism process	14	2e-05	0.0014	// Gh_A05G3349 // Gh_D02G0677 // Gh_A06G0090 // Gh_A06G1786 // Gh_D11G2915 // Gh_D06G2193 // Gh_A11G2552 // Gh_D05G3496 // Gh_A01G0541 // Gh_D06G0063 // Gh_D01G0263 // Gh_D01G0262 // Gh_D01G0260 // Gh_D01G0546
leaf	12	GO:0009875	Biological Process	pollen-pistil interaction	14	2e-05	0.0014	// Gh_A05G3349 // Gh_D02G0677 // Gh_A06G0090 // Gh_A06G1786 // Gh_D11G2915 // Gh_D06G2193 // Gh_A11G2552 // Gh_D05G3496 // Gh_A01G0541 // Gh_D06G0063 // Gh_D01G0263 // Gh_D01G0262 // Gh_D01G0260 // Gh_D01G0546
leaf	12	GO:0008037	Biological Process	cell recognition	14	2e-05	0.0014	// Gh_A05G3349 // Gh_D02G0677 // Gh_A06G0090 // Gh_A06G1786 // Gh_D11G2915 // Gh_D06G2193 // Gh_A11G2552 // Gh_D05G3496 // Gh_A01G0541 // Gh_D06G0063 // Gh_D01G0263 // Gh_D01G0262 // Gh_D01G0260 // Gh_D01G0546
leaf	12	GO:0048544	Biological Process	recognition of pollen	14	2e-05	0.0014	// Gh_A05G3349 // Gh_D02G0677 // Gh_A06G0090 // Gh_A06G1786 // Gh_D11G2915 // Gh_D06G2193 // Gh_A11G2552 // Gh_D05G3496 // Gh_A01G0541 // Gh_D06G0063 // Gh_D01G0263 // Gh_D01G0262 // Gh_D01G0260 // Gh_D01G0546
leaf	12	GO:0009856	Biological Process	pollination	14	2e-05	0.0014	// Gh_A05G3349 // Gh_D02G0677 // Gh_A06G0090 // Gh_A06G1786 // Gh_D11G2915 // Gh_D06G2193 // Gh_A11G2552 // Gh_D05G3496 // Gh_A01G0541 // Gh_D06G0063 // Gh_D01G0263 // Gh_D01G0262 // Gh_D01G0260 // Gh_D01G0546
leaf	12	GO:0032501	Biological Process	multicellular organismal process	17	3.2e-05	0.0022	// Gh_D11G2915 // Gh_D11G1247 // Gh_A05G3349 // Gh_D02G0677 // Gh_A06G0090 // Gh_A06G1786 // Gh_A04G0970 // Gh_D06G2193 // Gh_D04G1513 // Gh_A11G2552 // Gh_D05G3496 // Gh_A01G0541 // Gh_D06G0063 // Gh_D01G0263 // Gh_D01G0262 // Gh_D01G0260 // Gh_D01G0546
leaf	12	GO:0044702	Biological Process	single organism reproductive process	14	3.3e-05	0.0022	// Gh_A05G3349 // Gh_D02G0677 // Gh_A06G0090 // Gh_A06G1786 // Gh_D11G2915 // Gh_D06G2193 // Gh_A11G2552 // Gh_D05G3496 // Gh_A01G0541 // Gh_D06G0063 // Gh_D01G0263 // Gh_D01G0262 // Gh_D01G0260 // Gh_D01G0546
leaf	12	GO:0035434	Biological Process	copper ion transmembrane transport	6	9e-05	0.0056	// Gh_A03G0389 // Gh_A13G1661 // Gh_A03G0388 // Gh_D03G1151 // Gh_D07G0158 // Gh_D13G2024
leaf	12	GO:0044703	Biological Process	multi-organism reproductive process	14	9.8e-05	0.0059	// Gh_A05G3349 // Gh_D02G0677 // Gh_A06G0090 // Gh_A06G1786 // Gh_D11G2915 // Gh_D06G2193 // Gh_A11G2552 // Gh_D05G3496 // Gh_A01G0541 // Gh_D06G0063 // Gh_D01G0263 // Gh_D01G0262 // Gh_D01G0260 // Gh_D01G0546
leaf	12	GO:0000003	Biological Process	reproduction	14	0.00019	0.011	// Gh_A05G3349 // Gh_D02G0677 // Gh_A06G0090 // Gh_A06G1786 // Gh_D11G2915 // Gh_D06G2193 // Gh_A11G2552 // Gh_D05G3496 // Gh_A01G0541 // Gh_D06G0063 // Gh_D01G0263 // Gh_D01G0262 // Gh_D01G0260 // Gh_D01G0546
leaf	12	GO:0022414	Biological Process	reproductive process	14	0.00019	0.011	// Gh_A05G3349 // Gh_D02G0677 // Gh_A06G0090 // Gh_A06G1786 // Gh_D11G2915 // Gh_D06G2193 // Gh_A11G2552 // Gh_D05G3496 // Gh_A01G0541 // Gh_D06G0063 // Gh_D01G0263 // Gh_D01G0262 // Gh_D01G0260 // Gh_D01G0546
leaf	12	GO:0051704	Biological Process	multi-organism process	15	0.0002	0.011	// Gh_A05G3349 // Gh_D02G0677 // Gh_A06G0090 // Gh_A06G1786 // Gh_D11G2915 // Gh_D06G2193 // Gh_A11G2552 // Gh_D05G3496 // Gh_A01G0541 // Gh_D06G0063 // Gh_D01G0263 // Gh_D01G0262 // Gh_D01G0260 // Gh_D01G0546 // Gh_A13G1467
leaf	12	GO:0000041	Biological Process	transition metal ion transport	8	0.00025	0.013	// Gh_A03G0389 // Gh_A13G1661 // Gh_A04G0266 // Gh_A03G0388 // Gh_D03G1151 // Gh_D07G0158 // Gh_D05G3433 // Gh_D13G2024
leaf	12	GO:0009987	Biological Process	cellular process	529	0.00041	0.021	// Gh_D11G0725 // Gh_A09G2455 // Gh_A03G0251 // Gh_A06G0928 // Gh_Sca073205G01 // Gh_A10G1990 // Gh_D06G1775 // Gh_A07G1477 // Gh_A05G2260 // Gh_A05G2261 // Gh_D13G0556 // Gh_A02G1145 // Gh_D11G1622 // Gh_D02G0648 // Gh_D13G0551 // Gh_D03G0922 // Gh_D12G0590 // Gh_D01G2170 // Gh_A05G3499 // Gh_A09G0665 // Gh_A05G3255 // Gh_A11G1858 // Gh_A03G0135 // Gh_A10G1309 // Gh_A02G1419 // Gh_D05G1762 // Gh…
leaf	12	GO:0030001	Biological Process	metal ion transport	28	0.00087	0.043	// Gh_A03G0389 // Gh_A03G0388 // Gh_A05G3446 // Gh_A11G1441 // Gh_D11G1596 // Gh_D13G2024 // Gh_A08G0091 // Gh_A05G1510 // Gh_D05G0913 // Gh_D03G1151 // Gh_D12G2434 // Gh_D11G1515 // Gh_D11G1512 // Gh_A07G0022 // Gh_D12G2433 // Gh_A07G1489 // Gh_A12G2297 // Gh_A01G0705 // Gh_A11G1367 // Gh_A06G1962 // Gh_D07G0158 // Gh_D01G0723 // Gh_A13G1661 // Gh_D08G0528 // Gh_A04G0266 // Gh_D07G1640 // Gh_D10…
leaf	12	GO:0006950	Biological Process	response to stress	57	0.0009	0.043	// Gh_A09G0069 // Gh_A09G2455 // Gh_D13G1242 // Gh_D07G0584 // Gh_A05G3582 // Gh_D05G0314 // Gh_A08G0378 // Gh_D01G0505 // Gh_D13G2061 // Gh_A11G1465 // Gh_D04G0354 // Gh_D10G1753 // Gh_A09G2289 // Gh_D10G1754 // Gh_D12G2148 // Gh_D06G2377 // Gh_D08G0810 // Gh_D11G1703 // Gh_A06G1989 // Gh_D11G3059 // Gh_D12G2022 // Gh_A08G1744 // Gh_D05G3256 // Gh_D08G2093 // Gh_A10G1505 // Gh_A11G2702 // Gh_A05…
leaf	48	GO:0044710	Biological Process	single-organism metabolic process	183	1.1e-05	0.0088	// Gh_D07G1032 // Gh_A07G0953 // Gh_D08G1868 // Gh_A12G2471 // Gh_D12G2599 // Gh_A01G0290 // Gh_D07G0086 // Gh_D04G1716 // Gh_D04G1715 // Gh_D12G1978 // Gh_A11G1010 // Gh_D10G2321 // Gh_D01G1699 // Gh_D01G0460 // Gh_A12G0158 // Gh_A03G1723 // Gh_D10G0084 // Gh_A12G0505 // Gh_A06G0587 // Gh_A13G1237 // Gh_D01G1885 // Gh_D01G2311 // Gh_D05G1760 // Gh_D05G0221 // Gh_D01G2312 // Gh_A08G1399 // Gh_A05…
leaf	48	GO:0005975	Biological Process	carbohydrate metabolic process	66	1.4e-05	0.0088	// Gh_D08G2643 // Gh_A02G0669 // Gh_A06G0897 // Gh_D08G2130 // Gh_D12G2244 // Gh_D13G0868 // Gh_A08G1784 // Gh_A02G1739 // Gh_A05G1912 // Gh_D05G1513 // Gh_D09G1856 // Gh_D12G1978 // Gh_A01G1305 // Gh_D07G1904 // Gh_D13G2031 // Gh_A09G1699 // Gh_A01G0224 // Gh_D05G2147 // Gh_D07G0367 // Gh_D11G2210 // Gh_A09G0644 // Gh_A03G1723 // Gh_A12G1807 // Gh_D10G1605 // Gh_D09G0097 // Gh_Sca005596G01 // Gh…
leaf	48	GO:0055114	Biological Process	oxidation-reduction process	110	2.3e-05	0.0097	// Gh_D07G1032 // Gh_A07G0953 // Gh_D08G1868 // Gh_A12G2471 // Gh_D12G2599 // Gh_A01G0290 // Gh_D07G0086 // Gh_D04G1716 // Gh_D04G1715 // Gh_D01G1699 // Gh_D01G0460 // Gh_A03G1723 // Gh_A09G1575 // Gh_A12G0505 // Gh_D01G2311 // Gh_D05G0221 // Gh_D01G2312 // Gh_D07G0402 // Gh_A04G1093 // Gh_D04G2012 // Gh_D03G1062 // Gh_Sca007397G01 // Gh_D11G0605 // Gh_D11G2249 // Gh_A03G0417 // Gh_A08G1098 // Gh…
leaf	48	GO:0006633	Biological Process	fatty acid biosynthetic process	16	3.5e-05	0.011	// Gh_D02G1254 // Gh_A03G1286 // Gh_A08G2083 // Gh_A03G0871 // Gh_D02G1252 // Gh_D01G1885 // Gh_D08G2646 // Gh_D02G1726 // Gh_A01G2000 // Gh_D05G2554 // Gh_D04G0694 // Gh_D08G1373 // Gh_A06G1603 // Gh_A05G1699 // Gh_A05G2294 // Gh_D09G2145
leaf	48	GO:0072330	Biological Process	monocarboxylic acid biosynthetic process	16	5e-05	0.011	// Gh_D02G1254 // Gh_A03G1286 // Gh_A08G2083 // Gh_A03G0871 // Gh_D02G1252 // Gh_D01G1885 // Gh_D08G2646 // Gh_D02G1726 // Gh_A01G2000 // Gh_D05G2554 // Gh_D04G0694 // Gh_D08G1373 // Gh_A06G1603 // Gh_A05G1699 // Gh_A05G2294 // Gh_D09G2145
leaf	48	GO:0044711	Biological Process	single-organism biosynthetic process	54	5.2e-05	0.011	// Gh_Sca005954G01 // Gh_D09G2145 // Gh_D08G2646 // Gh_D08G0952 // Gh_A08G1901 // Gh_D08G1373 // Gh_A11G1010 // Gh_D12G1978 // Gh_A04G0055 // Gh_D10G2321 // Gh_D02G2156 // Gh_A01G1899 // Gh_D11G1166 // Gh_A03G1286 // Gh_D01G2158 // Gh_A03G0871 // Gh_D01G0201 // Gh_D11G2210 // Gh_A03G1723 // Gh_A12G1807 // Gh_D05G1834 // Gh_D07G1904 // Gh_A07G0609 // Gh_A12G0158 // Gh_D01G0647 // Gh_D12G1145 // Gh…
leaf	48	GO:0006631	Biological Process	fatty acid metabolic process	17	9.1e-05	0.016	// Gh_D02G1254 // Gh_A03G1286 // Gh_A08G2083 // Gh_A03G0871 // Gh_D02G1252 // Gh_D01G0460 // Gh_D08G2646 // Gh_D02G1726 // Gh_A01G2000 // Gh_D05G2554 // Gh_D04G0694 // Gh_D08G1373 // Gh_A06G1603 // Gh_D09G2145 // Gh_A05G1699 // Gh_A05G2294 // Gh_D01G1885
leaf	48	GO:0032787	Biological Process	monocarboxylic acid metabolic process	23	0.00011	0.017	// Gh_Sca005954G01 // Gh_D09G2145 // Gh_D08G2646 // Gh_D08G1373 // Gh_A03G1286 // Gh_A10G0948 // Gh_D01G0460 // Gh_A03G0871 // Gh_D01G0201 // Gh_A12G0158 // Gh_A06G0587 // Gh_D02G1254 // Gh_D01G1885 // Gh_D02G1252 // Gh_D04G0694 // Gh_A06G1603 // Gh_A05G2294 // Gh_A08G2083 // Gh_A01G2000 // Gh_D02G1726 // Gh_D10G1617 // Gh_D05G2554 // Gh_A05G1699
leaf	48	GO:0016053	Biological Process	organic acid biosynthetic process	25	0.00019	0.026	// Gh_D09G2145 // Gh_D08G2646 // Gh_A08G1901 // Gh_D08G1373 // Gh_A04G0055 // Gh_A01G1899 // Gh_A03G1286 // Gh_D01G2158 // Gh_A03G0871 // Gh_D10G2321 // Gh_D02G1254 // Gh_D01G1885 // Gh_D02G1252 // Gh_D04G0694 // Gh_A06G1603 // Gh_A05G2294 // Gh_D05G3678 // Gh_D11G3311 // Gh_A08G2083 // Gh_A01G2000 // Gh_D02G1726 // Gh_D11G3035 // Gh_D05G2554 // Gh_A05G1699 // Gh_A02G1695
leaf	48	GO:0010033	Biological Process	response to organic substance	8	0.00035	0.035	// Gh_D05G0755 // Gh_D07G1364 // Gh_D07G1785 // Gh_A10G0266 // Gh_D10G0266 // Gh_A07G0411 // Gh_A09G1401 // Gh_A03G0274
leaf	48	GO:0009719	Biological Process	response to endogenous stimulus	8	0.00035	0.035	// Gh_D05G0755 // Gh_D07G1364 // Gh_D07G1785 // Gh_A10G0266 // Gh_D10G0266 // Gh_A07G0411 // Gh_A09G1401 // Gh_A03G0274
leaf	48	GO:0009725	Biological Process	response to hormone	8	0.00035	0.035	// Gh_D05G0755 // Gh_D07G1364 // Gh_D07G1785 // Gh_A10G0266 // Gh_D10G0266 // Gh_A07G0411 // Gh_A09G1401 // Gh_A03G0274
leaf	48	GO:0008610	Biological Process	lipid biosynthetic process	24	0.0004	0.035	// Gh_Sca005954G01 // Gh_D09G2145 // Gh_D08G2646 // Gh_D08G0952 // Gh_D08G1373 // Gh_A03G1286 // Gh_A03G0871 // Gh_D11G2210 // Gh_D07G1904 // Gh_A12G0158 // Gh_D02G1254 // Gh_D01G1885 // Gh_D02G1252 // Gh_D04G0694 // Gh_A06G1603 // Gh_A05G2294 // Gh_D01G0647 // Gh_A08G2083 // Gh_A01G2000 // Gh_D02G1726 // Gh_D05G2554 // Gh_A01G0633 // Gh_A05G1699 // Gh_A08G0826
leaf	48	GO:0044699	Biological Process	single-organism process	244	0.00042	0.035	// Gh_D07G1032 // Gh_A07G0953 // Gh_D08G1868 // Gh_A10G1726 // Gh_D09G2224 // Gh_D12G2599 // Gh_A01G0290 // Gh_D07G0086 // Gh_D04G1716 // Gh_D04G1715 // Gh_D06G1024 // Gh_D12G1978 // Gh_A11G1010 // Gh_D07G1904 // Gh_D01G1699 // Gh_D04G1657 // Gh_A05G2394 // Gh_A03G1723 // Gh_D12G2539 // Gh_D10G0084 // Gh_A12G0505 // Gh_A01G1048 // Gh_D03G1452 // Gh_A06G0587 // Gh_A13G1237 // Gh_D01G1885 // Gh_D06…
leaf	48	GO:0042221	Biological Process	response to chemical	15	0.00042	0.035	// Gh_D05G1622 // Gh_D07G1364 // Gh_D07G1785 // Gh_A07G1008 // Gh_A07G0673 // Gh_D10G0266 // Gh_D12G2539 // Gh_D05G0755 // Gh_A09G1072 // Gh_A10G0266 // Gh_D07G1085 // Gh_D07G0751 // Gh_A07G0411 // Gh_A09G1401 // Gh_A03G0274
leaf	48	GO:0044283	Biological Process	small molecule biosynthetic process	26	0.00045	0.035	// Gh_D09G2145 // Gh_D08G2646 // Gh_A08G1901 // Gh_D08G1373 // Gh_A04G0055 // Gh_A01G1899 // Gh_A03G1286 // Gh_D01G2158 // Gh_A03G0871 // Gh_D11G2210 // Gh_D10G2321 // Gh_D02G1254 // Gh_D01G1885 // Gh_D02G1252 // Gh_D04G0694 // Gh_A06G1603 // Gh_A05G2294 // Gh_D05G3678 // Gh_D11G3311 // Gh_A08G2083 // Gh_A01G2000 // Gh_D02G1726 // Gh_D11G3035 // Gh_D05G2554 // Gh_A05G1699 // Gh_A02G1695
leaf	48	GO:0016051	Biological Process	carbohydrate biosynthetic process	17	0.00048	0.035	// Gh_A11G2990 // Gh_D10G2583 // Gh_A03G1723 // Gh_A12G1807 // Gh_D05G1834 // Gh_A01G0633 // Gh_D07G1904 // Gh_D07G2083 // Gh_A07G0609 // Gh_A02G0347 // Gh_D11G2210 // Gh_D12G1978 // Gh_A02G0348 // Gh_D11G1583 // Gh_D02G2156 // Gh_D01G0647 // Gh_A08G1399
leaf	48	GO:0046394	Biological Process	carboxylic acid biosynthetic process	21	0.00068	0.047	// Gh_D02G1254 // Gh_A03G1286 // Gh_A08G2083 // Gh_D01G2158 // Gh_D02G1252 // Gh_D01G1885 // Gh_D08G2646 // Gh_D02G1726 // Gh_D11G3035 // Gh_A01G2000 // Gh_D05G2554 // Gh_D04G0694 // Gh_D08G1373 // Gh_A06G1603 // Gh_A03G0871 // Gh_A05G1699 // Gh_A05G2294 // Gh_D10G2321 // Gh_A01G1899 // Gh_D11G3311 // Gh_D09G2145
leaf	48	GO:0006470	Biological Process	protein dephosphorylation	13	0.00073	0.048	// Gh_A05G3589 // Gh_A13G1741 // Gh_A03G0373 // Gh_A05G0782 // Gh_D13G0199 // Gh_D04G0015 // Gh_D05G3907 // Gh_A12G2380 // Gh_D05G0614 // Gh_A12G2274 // Gh_D08G2638 // Gh_A13G0184 // Gh_A08G2271
leaf	48	GO:0016602	Cellular Component	CCAAT-binding factor complex	6	0.00043	0.072	// Gh_D03G0606 // Gh_A12G1722 // Gh_A10G0036 // Gh_A01G1104 // Gh_D01G1179 // Gh_Sca006219G01
leaf	3	GO:0000156	Molecular Function	phosphorelay response regulator activity	6	8.2e-05	0.014	// Gh_A11G0920 // Gh_D05G3868 // Gh_A12G2229 // Gh_D11G3525 // Gh_D09G1513 // Gh_D12G2716
leaf	3	GO:0004871	Molecular Function	signal transducer activity	9	9.5e-05	0.014	// Gh_A12G1407 // Gh_D08G1676 // Gh_A11G0920 // Gh_D12G1525 // Gh_D05G3868 // Gh_A12G2229 // Gh_D11G3525 // Gh_D09G1513 // Gh_D12G2716
leaf	12	GO:0004713	Molecular Function	protein tyrosine kinase activity	194	1.3e-28	1.4e-25	// Gh_D13G0311 // Gh_D11G0725 // Gh_D10G1820 // Gh_D07G1228 // Gh_A06G1113 // Gh_Sca004821G01 // Gh_Sca004821G02 // Gh_A10G1990 // Gh_D04G0013 // Gh_D06G0826 // Gh_D06G1775 // Gh_D13G0556 // Gh_D05G2771 // Gh_D11G1622 // Gh_A06G0229 // Gh_D13G0551 // Gh_D12G0590 // Gh_D06G0053 // Gh_D11G2915 // Gh_D01G2170 // Gh_D07G1311 // Gh_D05G1912 // Gh_A09G0665 // Gh_D02G0279 // Gh_D01G0263 // Gh_A08G0154 /…
leaf	12	GO:0004672	Molecular Function	protein kinase activity	204	1.9e-26	9.8e-24	// Gh_D13G0311 // Gh_D11G0725 // Gh_D10G1820 // Gh_D07G1228 // Gh_Sca073205G01 // Gh_A06G1113 // Gh_Sca004821G01 // Gh_Sca004821G02 // Gh_A10G1990 // Gh_D04G0013 // Gh_D06G0826 // Gh_D06G1775 // Gh_A05G2260 // Gh_A05G2261 // Gh_D13G0556 // Gh_D05G2771 // Gh_D11G1622 // Gh_A06G0229 // Gh_D13G0551 // Gh_D12G0590 // Gh_D06G0053 // Gh_D11G2915 // Gh_Sca084141G01 // Gh_D01G2170 // Gh_D07G1311 // Gh_D0…
leaf	12	GO:0016773	Molecular Function	phosphotransferase activity, alcohol group as acceptor	214	3.4e-24	8.8e-22	// Gh_D13G0311 // Gh_D11G0725 // Gh_D10G1820 // Gh_D07G1228 // Gh_Sca073205G01 // Gh_A06G1113 // Gh_Sca004821G01 // Gh_Sca004821G02 // Gh_A10G1990 // Gh_D04G0013 // Gh_D06G0826 // Gh_D06G1775 // Gh_A05G2260 // Gh_A05G2261 // Gh_D13G0556 // Gh_D05G2771 // Gh_D11G1622 // Gh_A06G0229 // Gh_D13G0551 // Gh_D12G0590 // Gh_D06G0053 // Gh_D11G2915 // Gh_Sca084141G01 // Gh_D01G2170 // Gh_D07G1311 // Gh_D0…
leaf	12	GO:0016301	Molecular Function	kinase activity	214	3.4e-24	8.8e-22	// Gh_D13G0311 // Gh_D11G0725 // Gh_D10G1820 // Gh_D07G1228 // Gh_Sca073205G01 // Gh_A06G1113 // Gh_Sca004821G01 // Gh_Sca004821G02 // Gh_A10G1990 // Gh_D04G0013 // Gh_D06G0826 // Gh_D06G1775 // Gh_A05G2260 // Gh_A05G2261 // Gh_D13G0556 // Gh_D05G2771 // Gh_D11G1622 // Gh_A06G0229 // Gh_D13G0551 // Gh_D12G0590 // Gh_D06G0053 // Gh_D11G2915 // Gh_Sca084141G01 // Gh_D01G2170 // Gh_D07G1311 // Gh_D0…
leaf	12	GO:0004674	Molecular Function	protein serine/threonine kinase activity	158	4.2e-23	8.7e-21	// Gh_D10G1820 // Gh_D07G1228 // Gh_A06G1113 // Gh_Sca004821G01 // Gh_Sca004821G02 // Gh_A10G1990 // Gh_D04G0013 // Gh_D06G0826 // Gh_A05G2260 // Gh_D13G0556 // Gh_D05G2771 // Gh_D11G1622 // Gh_A06G0229 // Gh_A04G0991 // Gh_D13G0551 // Gh_D12G0590 // Gh_D11G2915 // Gh_Sca084141G01 // Gh_D01G2170 // Gh_D07G1311 // Gh_A09G0665 // Gh_D02G0279 // Gh_D01G0263 // Gh_A08G0154 // Gh_A06G0824 // Gh_A11G18…
leaf	12	GO:0016772	Molecular Function	transferase activity, transferring phosphorus-containing groups	230	5.5e-22	9.6e-20	// Gh_D13G0311 // Gh_D11G0725 // Gh_D10G1820 // Gh_D07G1228 // Gh_Sca073205G01 // Gh_A06G1113 // Gh_Sca004821G01 // Gh_D03G1277 // Gh_A10G1990 // Gh_D04G0013 // Gh_D06G0826 // Gh_D06G1775 // Gh_A05G2260 // Gh_A05G2261 // Gh_D13G0556 // Gh_D05G2771 // Gh_D11G1622 // Gh_A06G0229 // Gh_D13G0549 // Gh_D13G0551 // Gh_D12G0590 // Gh_D06G0053 // Gh_D11G2915 // Gh_Sca084141G01 // Gh_D01G2170 // Gh_D07G13…
leaf	12	GO:0005524	Molecular Function	ATP binding	259	2.6e-17	3.5e-15	// Gh_D11G2915 // Gh_D13G0311 // Gh_D11G0725 // Gh_D10G1820 // Gh_D07G1228 // Gh_Sca073205G01 // Gh_A06G1113 // Gh_Sca004821G01 // Gh_Sca004821G02 // Gh_A10G1990 // Gh_D04G0013 // Gh_A01G0330 // Gh_D06G0826 // Gh_D06G1775 // Gh_A05G2260 // Gh_A05G2261 // Gh_D13G0556 // Gh_D05G2771 // Gh_D11G1622 // Gh_A06G0229 // Gh_D13G0551 // Gh_D12G0590 // Gh_D06G0053 // Gh_D10G0536 // Gh_Sca084141G01 // Gh_D0…
leaf	12	GO:0032559	Molecular Function	adenyl ribonucleotide binding	270	2.7e-17	3.5e-15	// Gh_D11G2915 // Gh_D13G0311 // Gh_D11G0725 // Gh_D10G1820 // Gh_D07G1228 // Gh_Sca073205G01 // Gh_D12G2022 // Gh_A06G1113 // Gh_Sca004821G01 // Gh_Sca004821G02 // Gh_A10G1990 // Gh_D04G0013 // Gh_A01G0330 // Gh_D06G0826 // Gh_D06G1775 // Gh_A09G2289 // Gh_A05G2260 // Gh_A05G2261 // Gh_D13G0556 // Gh_D05G2771 // Gh_D11G1622 // Gh_A06G0229 // Gh_D13G0551 // Gh_D12G0590 // Gh_D06G0053 // Gh_D10G05…
leaf	12	GO:0030554	Molecular Function	adenyl nucleotide binding	273	5.2e-17	6.1e-15	// Gh_D11G2915 // Gh_D13G0311 // Gh_D11G0725 // Gh_D10G1820 // Gh_D07G1228 // Gh_Sca073205G01 // Gh_D12G2022 // Gh_A06G1113 // Gh_Sca004821G01 // Gh_Sca004821G02 // Gh_A10G1990 // Gh_D04G0013 // Gh_A01G0330 // Gh_D06G0826 // Gh_D06G1775 // Gh_A09G2289 // Gh_A05G2260 // Gh_A05G2261 // Gh_D13G0556 // Gh_D05G2771 // Gh_D11G1622 // Gh_A06G0229 // Gh_D13G0551 // Gh_D12G0590 // Gh_D06G0053 // Gh_D10G05…
leaf	12	GO:0016740	Molecular Function	transferase activity	319	4.2e-16	4.4e-14	// Gh_D13G0311 // Gh_D11G0725 // Gh_A04G0582 // Gh_D08G2702 // Gh_D05G2827 // Gh_D10G1820 // Gh_A06G0928 // Gh_Sca073205G01 // Gh_D02G2073 // Gh_A06G1113 // Gh_D06G0784 // Gh_D03G1277 // Gh_A10G1990 // Gh_A12G0831 // Gh_D06G0826 // Gh_D06G1775 // Gh_D06G0647 // Gh_A05G2260 // Gh_A05G2261 // Gh_D13G0556 // Gh_D05G2771 // Gh_D11G1622 // Gh_A06G0229 // Gh_D13G0549 // Gh_D13G0551 // Gh_D12G0590 // Gh…
leaf	12	GO:0097367	Molecular Function	carbohydrate derivative binding	290	9.6e-15	9.1e-13	// Gh_D11G2915 // Gh_D13G0311 // Gh_D11G0725 // Gh_D10G1820 // Gh_D07G1228 // Gh_Sca073205G01 // Gh_D12G2022 // Gh_A06G1113 // Gh_Sca004821G01 // Gh_D03G1277 // Gh_A10G1990 // Gh_D04G0013 // Gh_A01G0330 // Gh_D06G0826 // Gh_D13G2345 // Gh_D06G1775 // Gh_A09G2289 // Gh_A05G2260 // Gh_A05G2261 // Gh_D13G0556 // Gh_D05G2771 // Gh_D11G1622 // Gh_A06G0229 // Gh_D13G0551 // Gh_A06G1271 // Gh_A11G1916 /…
leaf	12	GO:0032549	Molecular Function	ribonucleoside binding	286	1.4e-14	1.2e-12	// Gh_D11G2915 // Gh_D13G0311 // Gh_D11G0725 // Gh_D10G1820 // Gh_D07G1228 // Gh_Sca073205G01 // Gh_D12G2022 // Gh_A06G1113 // Gh_Sca004821G01 // Gh_D03G1277 // Gh_A10G1990 // Gh_D04G0013 // Gh_A01G0330 // Gh_D06G0826 // Gh_D13G2345 // Gh_D06G1775 // Gh_A09G2289 // Gh_A05G2260 // Gh_A05G2261 // Gh_D13G0556 // Gh_D05G2771 // Gh_D11G1622 // Gh_A06G0229 // Gh_D13G0551 // Gh_A06G1271 // Gh_A11G1916 /…
leaf	12	GO:0001882	Molecular Function	nucleoside binding	286	1.4e-14	1.2e-12	// Gh_D11G2915 // Gh_D13G0311 // Gh_D11G0725 // Gh_D10G1820 // Gh_D07G1228 // Gh_Sca073205G01 // Gh_D12G2022 // Gh_A06G1113 // Gh_Sca004821G01 // Gh_D03G1277 // Gh_A10G1990 // Gh_D04G0013 // Gh_A01G0330 // Gh_D06G0826 // Gh_D13G2345 // Gh_D06G1775 // Gh_A09G2289 // Gh_A05G2260 // Gh_A05G2261 // Gh_D13G0556 // Gh_D05G2771 // Gh_D11G1622 // Gh_A06G0229 // Gh_D13G0551 // Gh_A06G1271 // Gh_A11G1916 /…
leaf	12	GO:0017076	Molecular Function	purine nucleotide binding	289	1.8e-14	1.3e-12	// Gh_D11G2915 // Gh_D13G0311 // Gh_D11G0725 // Gh_D10G1820 // Gh_D07G1228 // Gh_Sca073205G01 // Gh_D12G2022 // Gh_A06G1113 // Gh_Sca004821G01 // Gh_Sca004821G02 // Gh_A10G1990 // Gh_D04G0013 // Gh_A01G0330 // Gh_D06G0826 // Gh_D04G1714 // Gh_D13G2345 // Gh_D06G1775 // Gh_A09G2289 // Gh_A05G2260 // Gh_A05G2261 // Gh_D13G0556 // Gh_D05G2771 // Gh_D11G1622 // Gh_A06G0229 // Gh_D13G0551 // Gh_A06G12…
leaf	12	GO:0036094	Molecular Function	small molecule binding	314	4.2e-14	2.9e-12	// Gh_D11G2915 // Gh_D13G0311 // Gh_D11G0725 // Gh_D11G0723 // Gh_D10G1820 // Gh_D07G1228 // Gh_Sca073205G01 // Gh_D12G2022 // Gh_A05G0070 // Gh_A06G1113 // Gh_Sca004821G01 // Gh_D03G1277 // Gh_A10G1990 // Gh_D04G0013 // Gh_A11G0090 // Gh_D06G0826 // Gh_D04G1714 // Gh_D13G2345 // Gh_A07G1726 // Gh_D06G1775 // Gh_A09G2289 // Gh_A05G2260 // Gh_A05G2261 // Gh_D13G0556 // Gh_D05G2771 // Gh_D11G1622 /…
leaf	12	GO:0032555	Molecular Function	purine ribonucleotide binding	282	7.4e-14	4.3e-12	// Gh_D11G2915 // Gh_D13G0311 // Gh_D11G0725 // Gh_D10G1820 // Gh_D07G1228 // Gh_Sca073205G01 // Gh_D12G2022 // Gh_A06G1113 // Gh_Sca004821G01 // Gh_Sca004821G02 // Gh_A10G1990 // Gh_D04G0013 // Gh_A01G0330 // Gh_D06G0826 // Gh_D13G2345 // Gh_D06G1775 // Gh_A09G2289 // Gh_A05G2260 // Gh_A05G2261 // Gh_D13G0556 // Gh_D05G2771 // Gh_D11G1622 // Gh_A06G0229 // Gh_D13G0551 // Gh_A06G1271 // Gh_A11G19…
leaf	12	GO:0032550	Molecular Function	purine ribonucleoside binding	282	7.4e-14	4.3e-12	// Gh_D11G2915 // Gh_D13G0311 // Gh_D11G0725 // Gh_D10G1820 // Gh_D07G1228 // Gh_Sca073205G01 // Gh_D12G2022 // Gh_A06G1113 // Gh_Sca004821G01 // Gh_Sca004821G02 // Gh_A10G1990 // Gh_D04G0013 // Gh_A01G0330 // Gh_D06G0826 // Gh_D13G2345 // Gh_D06G1775 // Gh_A09G2289 // Gh_A05G2260 // Gh_A05G2261 // Gh_D13G0556 // Gh_D05G2771 // Gh_D11G1622 // Gh_A06G0229 // Gh_D13G0551 // Gh_A06G1271 // Gh_A11G19…
leaf	12	GO:0001883	Molecular Function	purine nucleoside binding	282	7.4e-14	4.3e-12	// Gh_D11G2915 // Gh_D13G0311 // Gh_D11G0725 // Gh_D10G1820 // Gh_D07G1228 // Gh_Sca073205G01 // Gh_D12G2022 // Gh_A06G1113 // Gh_Sca004821G01 // Gh_Sca004821G02 // Gh_A10G1990 // Gh_D04G0013 // Gh_A01G0330 // Gh_D06G0826 // Gh_D13G2345 // Gh_D06G1775 // Gh_A09G2289 // Gh_A05G2260 // Gh_A05G2261 // Gh_D13G0556 // Gh_D05G2771 // Gh_D11G1622 // Gh_A06G0229 // Gh_D13G0551 // Gh_A06G1271 // Gh_A11G19…
leaf	12	GO:0035639	Molecular Function	purine ribonucleoside triphosphate binding	271	9e-14	5e-12	// Gh_D11G2915 // Gh_D13G0311 // Gh_D11G0725 // Gh_D10G1820 // Gh_D07G1228 // Gh_Sca073205G01 // Gh_A06G1113 // Gh_Sca004821G01 // Gh_Sca004821G02 // Gh_A10G1990 // Gh_D04G0013 // Gh_A01G0330 // Gh_D06G0826 // Gh_D13G2345 // Gh_D06G1775 // Gh_A05G2260 // Gh_A05G2261 // Gh_D13G0556 // Gh_D05G2771 // Gh_D11G1622 // Gh_A06G0229 // Gh_D13G0551 // Gh_A06G1271 // Gh_A11G1916 // Gh_D10G0536 // Gh_Sca084…
leaf	12	GO:0032553	Molecular Function	ribonucleotide binding	283	1.2e-13	6.3e-12	// Gh_D11G2915 // Gh_D13G0311 // Gh_D11G0725 // Gh_D10G1820 // Gh_D07G1228 // Gh_Sca073205G01 // Gh_D12G2022 // Gh_A06G1113 // Gh_Sca004821G01 // Gh_Sca004821G02 // Gh_A10G1990 // Gh_D04G0013 // Gh_A01G0330 // Gh_D06G0826 // Gh_D13G2345 // Gh_D06G1775 // Gh_A09G2289 // Gh_A05G2260 // Gh_A05G2261 // Gh_D13G0556 // Gh_D05G2771 // Gh_D11G1622 // Gh_A06G0229 // Gh_D13G0551 // Gh_A06G1271 // Gh_A11G19…
leaf	12	GO:0000166	Molecular Function	nucleotide binding	303	1.7e-12	8e-11	// Gh_D11G2915 // Gh_D13G0311 // Gh_D11G0725 // Gh_D10G1820 // Gh_D07G1228 // Gh_Sca073205G01 // Gh_D12G2022 // Gh_A05G0070 // Gh_A06G1113 // Gh_Sca004821G01 // Gh_Sca004821G02 // Gh_A10G1990 // Gh_D04G0013 // Gh_A11G0090 // Gh_D06G0826 // Gh_D04G1714 // Gh_D13G2345 // Gh_A07G1726 // Gh_D06G1775 // Gh_A09G2289 // Gh_A05G2260 // Gh_A05G2261 // Gh_D13G0556 // Gh_D05G2771 // Gh_D11G1622 // Gh_A06G02…
leaf	12	GO:1901265	Molecular Function	nucleoside phosphate binding	303	1.7e-12	8e-11	// Gh_D11G2915 // Gh_D13G0311 // Gh_D11G0725 // Gh_D10G1820 // Gh_D07G1228 // Gh_Sca073205G01 // Gh_D12G2022 // Gh_A05G0070 // Gh_A06G1113 // Gh_Sca004821G01 // Gh_Sca004821G02 // Gh_A10G1990 // Gh_D04G0013 // Gh_A11G0090 // Gh_D06G0826 // Gh_D04G1714 // Gh_D13G2345 // Gh_A07G1726 // Gh_D06G1775 // Gh_A09G2289 // Gh_A05G2260 // Gh_A05G2261 // Gh_D13G0556 // Gh_D05G2771 // Gh_D11G1622 // Gh_A06G02…
leaf	12	GO:0030246	Molecular Function	carbohydrate binding	38	2.7e-11	1.2e-09	// Gh_A10G0194 // Gh_A05G2483 // Gh_D10G2621 // Gh_D09G0158 // Gh_Sca004821G01 // Gh_Sca004821G02 // Gh_A10G1990 // Gh_A02G0724 // Gh_A02G0727 // Gh_D01G0322 // Gh_A05G2033 // Gh_D05G2757 // Gh_A09G0177 // Gh_D10G1951 // Gh_A10G1179 // Gh_A02G1100 // Gh_D04G1537 // Gh_D02G0279 // Gh_D09G1578 // Gh_D09G0496 // Gh_D02G0768 // Gh_D11G1688 // Gh_D09G2489 // Gh_D10G2298 // Gh_A07G0372 // Gh_D12G2309 /…
leaf	12	GO:0030247	Molecular Function	polysaccharide binding	23	1.7e-09	7.1e-08	// Gh_A05G2483 // Gh_D09G0158 // Gh_D12G2312 // Gh_A02G0724 // Gh_A02G0727 // Gh_D01G0322 // Gh_A05G2033 // Gh_D05G2757 // Gh_A09G0177 // Gh_D10G1951 // Gh_A10G1179 // Gh_A02G1100 // Gh_D09G0496 // Gh_D02G0768 // Gh_D11G1688 // Gh_D09G2489 // Gh_D09G0874 // Gh_D01G0318 // Gh_D13G0117 // Gh_D10G1952 // Gh_D02G0201 // Gh_D04G0013 // Gh_D02G0306
leaf	12	GO:0001871	Molecular Function	pattern binding	23	1.7e-09	7.1e-08	// Gh_A05G2483 // Gh_D09G0158 // Gh_D12G2312 // Gh_A02G0724 // Gh_A02G0727 // Gh_D01G0322 // Gh_A05G2033 // Gh_D05G2757 // Gh_A09G0177 // Gh_D10G1951 // Gh_A10G1179 // Gh_A02G1100 // Gh_D09G0496 // Gh_D02G0768 // Gh_D11G1688 // Gh_D09G2489 // Gh_D09G0874 // Gh_D01G0318 // Gh_D13G0117 // Gh_D10G1952 // Gh_D02G0201 // Gh_D04G0013 // Gh_D02G0306
leaf	12	GO:1901363	Molecular Function	heterocyclic compound binding	459	4.9e-07	2e-05	// Gh_D11G0725 // Gh_A09G2455 // Gh_Sca073205G01 // Gh_A10G1990 // Gh_D06G1775 // Gh_A09G2289 // Gh_A05G2260 // Gh_A05G2261 // Gh_D13G0556 // Gh_D11G1622 // Gh_D13G0551 // Gh_D03G0922 // Gh_D12G0590 // Gh_A11G1916 // Gh_Sca067252G01 // Gh_D01G2170 // Gh_A05G3499 // Gh_D11G0205 // Gh_A05G3255 // Gh_A11G1858 // Gh_A03G0135 // Gh_A10G1309 // Gh_A03G1559 // Gh_A02G1419 // Gh_D08G1564 // Gh_A05G0070 /…
leaf	12	GO:0097159	Molecular Function	organic cyclic compound binding	459	5.2e-07	2e-05	// Gh_D11G0725 // Gh_A09G2455 // Gh_Sca073205G01 // Gh_A10G1990 // Gh_D06G1775 // Gh_A09G2289 // Gh_A05G2260 // Gh_A05G2261 // Gh_D13G0556 // Gh_D11G1622 // Gh_D13G0551 // Gh_D03G0922 // Gh_D12G0590 // Gh_A11G1916 // Gh_Sca067252G01 // Gh_D01G2170 // Gh_A05G3499 // Gh_D11G0205 // Gh_A05G3255 // Gh_A11G1858 // Gh_A03G0135 // Gh_A10G1309 // Gh_A03G1559 // Gh_A02G1419 // Gh_D08G1564 // Gh_A05G0070 /…
leaf	12	GO:0003824	Molecular Function	catalytic activity	643	7.1e-07	2.6e-05	// Gh_D07G1424 // Gh_D11G0725 // Gh_D11G0723 // Gh_A06G0928 // Gh_Sca073205G01 // Gh_A10G1990 // Gh_A12G0831 // Gh_D06G1775 // Gh_A05G2260 // Gh_A05G2261 // Gh_D13G0556 // Gh_D11G1622 // Gh_D06G1475 // Gh_D13G0551 // Gh_D12G0590 // Gh_D13G0415 // Gh_Sca067252G01 // Gh_D01G2170 // Gh_A09G0665 // Gh_A11G1858 // Gh_A03G0135 // Gh_D09G2032 // Gh_A10G1309 // Gh_A02G1419 // Gh_A13G0224 // Gh_A08G2389 /…
leaf	12	GO:0022834	Molecular Function	ligand-gated channel activity	8	8.6e-05	0.0029	// Gh_D07G0339 // Gh_D04G0814 // Gh_D07G1983 // Gh_A10G0275 // Gh_A07G1779 // Gh_Sca008057G02 // Gh_Sca004934G01 // Gh_A05G3671
leaf	12	GO:0015276	Molecular Function	ligand-gated ion channel activity	8	8.6e-05	0.0029	// Gh_D07G0339 // Gh_D04G0814 // Gh_D07G1983 // Gh_A10G0275 // Gh_A07G1779 // Gh_Sca008057G02 // Gh_Sca004934G01 // Gh_A05G3671
leaf	12	GO:0005230	Molecular Function	extracellular ligand-gated ion channel activity	8	8.6e-05	0.0029	// Gh_D07G0339 // Gh_D04G0814 // Gh_D07G1983 // Gh_A10G0275 // Gh_A07G1779 // Gh_Sca008057G02 // Gh_Sca004934G01 // Gh_A05G3671
leaf	12	GO:0015267	Molecular Function	channel activity	15	0.00016	0.0047	// Gh_D11G1247 // Gh_D07G0339 // Gh_A07G1267 // Gh_A12G1004 // Gh_D04G0814 // Gh_D07G1983 // Gh_A10G0275 // Gh_A07G1779 // Gh_D08G1044 // Gh_D05G2019 // Gh_A07G0022 // Gh_Sca008057G02 // Gh_Sca004934G01 // Gh_D12G1124 // Gh_A05G3671
leaf	12	GO:0005216	Molecular Function	ion channel activity	15	0.00016	0.0047	// Gh_D11G1247 // Gh_D07G0339 // Gh_A07G1267 // Gh_A12G1004 // Gh_D04G0814 // Gh_D07G1983 // Gh_A10G0275 // Gh_A07G1779 // Gh_D08G1044 // Gh_D05G2019 // Gh_A07G0022 // Gh_Sca008057G02 // Gh_Sca004934G01 // Gh_D12G1124 // Gh_A05G3671
leaf	12	GO:0022838	Molecular Function	substrate-specific channel activity	15	0.00016	0.0047	// Gh_D11G1247 // Gh_D07G0339 // Gh_A07G1267 // Gh_A12G1004 // Gh_D04G0814 // Gh_D07G1983 // Gh_A10G0275 // Gh_A07G1779 // Gh_D08G1044 // Gh_D05G2019 // Gh_A07G0022 // Gh_Sca008057G02 // Gh_Sca004934G01 // Gh_D12G1124 // Gh_A05G3671
leaf	12	GO:0022803	Molecular Function	passive transmembrane transporter activity	15	0.00016	0.0047	// Gh_D11G1247 // Gh_D07G0339 // Gh_A07G1267 // Gh_A12G1004 // Gh_D04G0814 // Gh_D07G1983 // Gh_A10G0275 // Gh_A07G1779 // Gh_D08G1044 // Gh_D05G2019 // Gh_A07G0022 // Gh_Sca008057G02 // Gh_Sca004934G01 // Gh_D12G1124 // Gh_A05G3671
leaf	12	GO:0099600	Molecular Function	transmembrane receptor activity	8	0.00022	0.0063	// Gh_D07G0339 // Gh_D04G0814 // Gh_D07G1983 // Gh_A10G0275 // Gh_A07G1779 // Gh_Sca008057G02 // Gh_Sca004934G01 // Gh_A05G3671
leaf	12	GO:0008066	Molecular Function	glutamate receptor activity	7	0.00033	0.0081	// Gh_D07G0339 // Gh_D04G0814 // Gh_D07G1983 // Gh_A07G1779 // Gh_Sca008057G02 // Gh_A10G0275 // Gh_A05G3671
leaf	12	GO:0030594	Molecular Function	neurotransmitter receptor activity	7	0.00033	0.0081	// Gh_D07G0339 // Gh_D04G0814 // Gh_D07G1983 // Gh_A07G1779 // Gh_Sca008057G02 // Gh_A10G0275 // Gh_A05G3671
leaf	12	GO:0022824	Molecular Function	transmitter-gated ion channel activity	7	0.00033	0.0081	// Gh_D07G0339 // Gh_D04G0814 // Gh_D07G1983 // Gh_A07G1779 // Gh_Sca008057G02 // Gh_A10G0275 // Gh_A05G3671
leaf	12	GO:0022835	Molecular Function	transmitter-gated channel activity	7	0.00033	0.0081	// Gh_D07G0339 // Gh_D04G0814 // Gh_D07G1983 // Gh_A07G1779 // Gh_Sca008057G02 // Gh_A10G0275 // Gh_A05G3671
leaf	12	GO:0005231	Molecular Function	excitatory extracellular ligand-gated ion channel activity	7	0.00033	0.0081	// Gh_D07G0339 // Gh_D04G0814 // Gh_D07G1983 // Gh_A07G1779 // Gh_Sca008057G02 // Gh_A10G0275 // Gh_A05G3671
leaf	12	GO:0005234	Molecular Function	extracellular-glutamate-gated ion channel activity	7	0.00033	0.0081	// Gh_D07G0339 // Gh_D04G0814 // Gh_D07G1983 // Gh_A07G1779 // Gh_Sca008057G02 // Gh_A10G0275 // Gh_A05G3671
leaf	12	GO:0004970	Molecular Function	ionotropic glutamate receptor activity	7	0.00033	0.0081	// Gh_D07G0339 // Gh_D04G0814 // Gh_D07G1983 // Gh_A07G1779 // Gh_Sca008057G02 // Gh_A10G0275 // Gh_A05G3671
leaf	12	GO:0005375	Molecular Function	copper ion transmembrane transporter activity	6	0.00034	0.0082	// Gh_A03G0389 // Gh_A13G1661 // Gh_A03G0388 // Gh_D03G1151 // Gh_D07G0158 // Gh_D13G2024
leaf	12	GO:0004888	Molecular Function	transmembrane signaling receptor activity	7	0.00079	0.018	// Gh_D07G0339 // Gh_D04G0814 // Gh_D07G1983 // Gh_A07G1779 // Gh_Sca008057G02 // Gh_A10G0275 // Gh_A05G3671
leaf	12	GO:0060089	Molecular Function	molecular transducer activity	11	0.00081	0.018	// Gh_A11G1025 // Gh_D07G0339 // Gh_D02G0417 // Gh_D04G0814 // Gh_D07G1983 // Gh_A10G0275 // Gh_A07G1779 // Gh_A02G0358 // Gh_Sca008057G02 // Gh_Sca004934G01 // Gh_A05G3671
leaf	12	GO:0004872	Molecular Function	receptor activity	11	0.00081	0.018	// Gh_A11G1025 // Gh_D07G0339 // Gh_D02G0417 // Gh_D04G0814 // Gh_D07G1983 // Gh_A10G0275 // Gh_A07G1779 // Gh_A02G0358 // Gh_Sca008057G02 // Gh_Sca004934G01 // Gh_A05G3671
leaf	48	GO:0001067	Molecular Function	regulatory region nucleic acid binding	13	2.5e-08	4.3e-06	// Gh_D11G1052 // Gh_D07G0654 // Gh_A11G0139 // Gh_D12G2350 // Gh_D10G0992 // Gh_A10G0774 // Gh_A07G0585 // Gh_A12G2171 // Gh_D12G1152 // Gh_D11G0153 // Gh_D12G1725 // Gh_A12G2639 // Gh_A12G1033
leaf	48	GO:0044212	Molecular Function	transcription regulatory region DNA binding	13	2.5e-08	4.3e-06	// Gh_D11G1052 // Gh_D07G0654 // Gh_A11G0139 // Gh_D12G2350 // Gh_D10G0992 // Gh_A10G0774 // Gh_A07G0585 // Gh_A12G2171 // Gh_D12G1152 // Gh_D11G0153 // Gh_D12G1725 // Gh_A12G2639 // Gh_A12G1033
leaf	48	GO:0000975	Molecular Function	regulatory region DNA binding	13	2.5e-08	4.3e-06	// Gh_D11G1052 // Gh_D07G0654 // Gh_A11G0139 // Gh_D12G2350 // Gh_D10G0992 // Gh_A10G0774 // Gh_A07G0585 // Gh_A12G2171 // Gh_D12G1152 // Gh_D11G0153 // Gh_D12G1725 // Gh_A12G2639 // Gh_A12G1033
leaf	48	GO:1990837	Molecular Function	sequence-specific double-stranded DNA binding	13	2.5e-08	4.3e-06	// Gh_D11G1052 // Gh_D07G0654 // Gh_A11G0139 // Gh_D12G2350 // Gh_D10G0992 // Gh_A10G0774 // Gh_A07G0585 // Gh_A12G2171 // Gh_D12G1152 // Gh_D11G0153 // Gh_D12G1725 // Gh_A12G2639 // Gh_A12G1033
leaf	48	GO:0000976	Molecular Function	transcription regulatory region sequence-specific DNA binding	13	2.5e-08	4.3e-06	// Gh_D11G1052 // Gh_D07G0654 // Gh_A11G0139 // Gh_D12G2350 // Gh_D10G0992 // Gh_A10G0774 // Gh_A07G0585 // Gh_A12G2171 // Gh_D12G1152 // Gh_D11G0153 // Gh_D12G1725 // Gh_A12G2639 // Gh_A12G1033
leaf	48	GO:0003690	Molecular Function	double-stranded DNA binding	13	6.6e-07	9.6e-05	// Gh_D11G1052 // Gh_D07G0654 // Gh_A11G0139 // Gh_D12G2350 // Gh_D10G0992 // Gh_A10G0774 // Gh_A07G0585 // Gh_A12G2171 // Gh_D12G1152 // Gh_D11G0153 // Gh_D12G1725 // Gh_A12G2639 // Gh_A12G1033
leaf	48	GO:0004722	Molecular Function	protein serine/threonine phosphatase activity	13	1.9e-05	0.0023	// Gh_A05G3589 // Gh_A13G1741 // Gh_A03G0373 // Gh_A05G0782 // Gh_D13G0199 // Gh_D04G0015 // Gh_D05G3907 // Gh_A12G2380 // Gh_D05G0614 // Gh_A12G2274 // Gh_D08G2638 // Gh_A13G0184 // Gh_A08G2271
leaf	48	GO:0016791	Molecular Function	phosphatase activity	19	4.2e-05	0.0045	// Gh_A05G3589 // Gh_A13G1741 // Gh_A03G0373 // Gh_A05G0782 // Gh_D13G0199 // Gh_A02G0669 // Gh_A10G0539 // Gh_D04G0015 // Gh_D05G1276 // Gh_D05G3907 // Gh_A12G2380 // Gh_D05G0614 // Gh_A05G3820 // Gh_A12G2274 // Gh_D08G2638 // Gh_D02G0717 // Gh_D10G0579 // Gh_A13G0184 // Gh_A08G2271
leaf	48	GO:0005506	Molecular Function	iron ion binding	41	0.00011	0.011	// Gh_D02G1254 // Gh_D04G1035 // Gh_D08G2646 // Gh_Sca004917G01 // Gh_A12G1682 // Gh_A01G0290 // Gh_D04G1716 // Gh_D04G1715 // Gh_A13G2057 // Gh_D05G3235 // Gh_A02G0844 // Gh_D07G1197 // Gh_D07G0402 // Gh_D03G0963 // Gh_A03G0871 // Gh_A01G1048 // Gh_D10G0878 // Gh_A03G1995 // Gh_A05G3718 // Gh_D02G1252 // Gh_D01G2311 // Gh_D04G0694 // Gh_A02G1765 // Gh_D01G2312 // Gh_D03G1711 // Gh_D10G1401 // Gh…
leaf	48	GO:0004177	Molecular Function	aminopeptidase activity	6	0.00017	0.015	// Gh_D13G1976 // Gh_A06G0623 // Gh_A08G2175 // Gh_D06G0708 // Gh_A03G0545 // Gh_D08G2540
leaf	48	GO:0042578	Molecular Function	phosphoric ester hydrolase activity	20	0.00036	0.028	// Gh_A05G3589 // Gh_A13G1741 // Gh_A03G0373 // Gh_D06G2089 // Gh_A05G0782 // Gh_D13G0199 // Gh_A02G0669 // Gh_A10G0539 // Gh_D04G0015 // Gh_D05G1276 // Gh_D05G3907 // Gh_A12G2380 // Gh_D05G0614 // Gh_A05G3820 // Gh_A12G2274 // Gh_D08G2638 // Gh_D02G0717 // Gh_D10G0579 // Gh_A13G0184 // Gh_A08G2271
leaf	48	GO:0016491	Molecular Function	oxidoreductase activity	116	0.00044	0.032	// Gh_D07G1032 // Gh_A07G0953 // Gh_D08G1868 // Gh_A12G2471 // Gh_A01G0290 // Gh_D07G0086 // Gh_D04G1716 // Gh_D04G1715 // Gh_D01G1699 // Gh_D01G0460 // Gh_D04G1654 // Gh_D12G2599 // Gh_A13G1237 // Gh_D01G2311 // Gh_D05G0221 // Gh_D01G2312 // Gh_D07G0402 // Gh_A04G1093 // Gh_D04G2012 // Gh_D03G1062 // Gh_Sca007397G01 // Gh_D11G0605 // Gh_D11G2249 // Gh_A03G0417 // Gh_A08G1098 // Gh_D04G1035 // Gh…
leaf	48	GO:0016854	Molecular Function	racemase and epimerase activity	7	0.00053	0.035	// Gh_D08G2643 // Gh_D09G1804 // Gh_D12G2244 // Gh_D05G0171 // Gh_A05G0109 // Gh_A07G0292 // Gh_A09G1699
leaf	48	GO:0008289	Molecular Function	lipid binding	17	0.00059	0.037	// Gh_A05G1952 // Gh_A03G0873 // Gh_D01G1031 // Gh_D05G2828 // Gh_D10G1143 // Gh_A10G1332 // Gh_A10G1331 // Gh_A03G1521 // Gh_A08G0720 // Gh_A01G1185 // Gh_D06G1169 // Gh_D05G2180 // Gh_D02G1148 // Gh_D13G1435 // Gh_A11G1406 // Gh_A13G1151 // Gh_A08G1459
leaf	48	GO:0051537	Molecular Function	2 iron, 2 sulfur cluster binding	7	0.0007	0.04	// Gh_D07G1032 // Gh_A07G0953 // Gh_A05G3718 // Gh_D04G0060 // Gh_A12G0245 // Gh_D12G0245 // Gh_A09G1075
Root	3	GO:2001141	Biological Process	regulation of RNA biosynthetic process	172	1.8e-15	6.5e-13	// Gh_D03G0441 // Gh_A08G2189 // Gh_A02G1428 // Gh_D12G0960 // Gh_D02G1369 // Gh_A06G0536 // Gh_A01G0119 // Gh_D03G0254 // Gh_A04G1126 // Gh_D08G1535 // Gh_D08G1534 // Gh_A05G2150 // Gh_A05G2151 // Gh_D03G0161 // Gh_A01G0218 // Gh_D12G0888 // Gh_D06G2039 // Gh_A11G0142 // Gh_A05G1376 // Gh_A05G1641 // Gh_A02G1312 // Gh_A12G1614 // Gh_D01G0167 // Gh_A05G1766 // Gh_D06G0357 // Gh_A11G0906 // Gh_A05…
Root	3	GO:0006355	Biological Process	regulation of transcription, DNA-templated	172	1.8e-15	6.5e-13	// Gh_D03G0441 // Gh_A08G2189 // Gh_A02G1428 // Gh_D12G0960 // Gh_D02G1369 // Gh_A06G0536 // Gh_A01G0119 // Gh_D03G0254 // Gh_A04G1126 // Gh_D08G1535 // Gh_D08G1534 // Gh_A05G2150 // Gh_A05G2151 // Gh_D03G0161 // Gh_A01G0218 // Gh_D12G0888 // Gh_D06G2039 // Gh_A11G0142 // Gh_A05G1376 // Gh_A05G1641 // Gh_A02G1312 // Gh_A12G1614 // Gh_D01G0167 // Gh_A05G1766 // Gh_D06G0357 // Gh_A11G0906 // Gh_A05…
Root	3	GO:1903506	Biological Process	regulation of nucleic acid-templated transcription	172	1.8e-15	6.5e-13	// Gh_D03G0441 // Gh_A08G2189 // Gh_A02G1428 // Gh_D12G0960 // Gh_D02G1369 // Gh_A06G0536 // Gh_A01G0119 // Gh_D03G0254 // Gh_A04G1126 // Gh_D08G1535 // Gh_D08G1534 // Gh_A05G2150 // Gh_A05G2151 // Gh_D03G0161 // Gh_A01G0218 // Gh_D12G0888 // Gh_D06G2039 // Gh_A11G0142 // Gh_A05G1376 // Gh_A05G1641 // Gh_A02G1312 // Gh_A12G1614 // Gh_D01G0167 // Gh_A05G1766 // Gh_D06G0357 // Gh_A11G0906 // Gh_A05…
Root	3	GO:0051252	Biological Process	regulation of RNA metabolic process	172	1.8e-15	6.5e-13	// Gh_D03G0441 // Gh_A08G2189 // Gh_A02G1428 // Gh_D12G0960 // Gh_D02G1369 // Gh_A06G0536 // Gh_A01G0119 // Gh_D03G0254 // Gh_A04G1126 // Gh_D08G1535 // Gh_D08G1534 // Gh_A05G2150 // Gh_A05G2151 // Gh_D03G0161 // Gh_A01G0218 // Gh_D12G0888 // Gh_D06G2039 // Gh_A11G0142 // Gh_A05G1376 // Gh_A05G1641 // Gh_A02G1312 // Gh_A12G1614 // Gh_D01G0167 // Gh_A05G1766 // Gh_D06G0357 // Gh_A11G0906 // Gh_A05…
Root	3	GO:0019219	Biological Process	regulation of nucleobase-containing compound metabolic process	172	2.4e-15	7.1e-13	// Gh_D03G0441 // Gh_A08G2189 // Gh_A02G1428 // Gh_D12G0960 // Gh_D02G1369 // Gh_A06G0536 // Gh_A01G0119 // Gh_D03G0254 // Gh_A04G1126 // Gh_D08G1535 // Gh_D08G1534 // Gh_A05G2150 // Gh_A05G2151 // Gh_D03G0161 // Gh_A01G0218 // Gh_D12G0888 // Gh_D06G2039 // Gh_A11G0142 // Gh_A05G1376 // Gh_A05G1641 // Gh_A02G1312 // Gh_A12G1614 // Gh_D01G0167 // Gh_A05G1766 // Gh_D06G0357 // Gh_A11G0906 // Gh_A05…
Root	3	GO:0010468	Biological Process	regulation of gene expression	173	5.9e-15	1.1e-12	// Gh_D03G0441 // Gh_A08G2189 // Gh_A02G1428 // Gh_D12G0960 // Gh_D02G1369 // Gh_A06G0536 // Gh_A01G0119 // Gh_D03G0254 // Gh_A04G1126 // Gh_D08G1535 // Gh_D08G1534 // Gh_A05G2150 // Gh_A05G2151 // Gh_D03G0161 // Gh_A01G0218 // Gh_D12G0888 // Gh_D06G2039 // Gh_A11G0142 // Gh_A05G1376 // Gh_A05G1641 // Gh_A02G1312 // Gh_A12G1614 // Gh_D01G0167 // Gh_A05G1766 // Gh_D06G0357 // Gh_A11G0906 // Gh_A05…
Root	3	GO:0010556	Biological Process	regulation of macromolecule biosynthetic process	172	6.3e-15	1.1e-12	// Gh_D03G0441 // Gh_A08G2189 // Gh_A02G1428 // Gh_D12G0960 // Gh_D02G1369 // Gh_A06G0536 // Gh_A01G0119 // Gh_D03G0254 // Gh_A04G1126 // Gh_D08G1535 // Gh_D08G1534 // Gh_A05G2150 // Gh_A05G2151 // Gh_D03G0161 // Gh_A01G0218 // Gh_D12G0888 // Gh_D06G2039 // Gh_A11G0142 // Gh_A05G1376 // Gh_A05G1641 // Gh_A02G1312 // Gh_A12G1614 // Gh_D01G0167 // Gh_A05G1766 // Gh_D06G0357 // Gh_A11G0906 // Gh_A05…
Root	3	GO:2000112	Biological Process	regulation of cellular macromolecule biosynthetic process	172	6.3e-15	1.1e-12	// Gh_D03G0441 // Gh_A08G2189 // Gh_A02G1428 // Gh_D12G0960 // Gh_D02G1369 // Gh_A06G0536 // Gh_A01G0119 // Gh_D03G0254 // Gh_A04G1126 // Gh_D08G1535 // Gh_D08G1534 // Gh_A05G2150 // Gh_A05G2151 // Gh_D03G0161 // Gh_A01G0218 // Gh_D12G0888 // Gh_D06G2039 // Gh_A11G0142 // Gh_A05G1376 // Gh_A05G1641 // Gh_A02G1312 // Gh_A12G1614 // Gh_D01G0167 // Gh_A05G1766 // Gh_D06G0357 // Gh_A11G0906 // Gh_A05…
Root	3	GO:0009889	Biological Process	regulation of biosynthetic process	172	7.3e-15	1.1e-12	// Gh_D03G0441 // Gh_A08G2189 // Gh_A02G1428 // Gh_D12G0960 // Gh_D02G1369 // Gh_A06G0536 // Gh_A01G0119 // Gh_D03G0254 // Gh_A04G1126 // Gh_D08G1535 // Gh_D08G1534 // Gh_A05G2150 // Gh_A05G2151 // Gh_D03G0161 // Gh_A01G0218 // Gh_D12G0888 // Gh_D06G2039 // Gh_A11G0142 // Gh_A05G1376 // Gh_A05G1641 // Gh_A02G1312 // Gh_A12G1614 // Gh_D01G0167 // Gh_A05G1766 // Gh_D06G0357 // Gh_A11G0906 // Gh_A05…
Root	3	GO:0031326	Biological Process	regulation of cellular biosynthetic process	172	7.3e-15	1.1e-12	// Gh_D03G0441 // Gh_A08G2189 // Gh_A02G1428 // Gh_D12G0960 // Gh_D02G1369 // Gh_A06G0536 // Gh_A01G0119 // Gh_D03G0254 // Gh_A04G1126 // Gh_D08G1535 // Gh_D08G1534 // Gh_A05G2150 // Gh_A05G2151 // Gh_D03G0161 // Gh_A01G0218 // Gh_D12G0888 // Gh_D06G2039 // Gh_A11G0142 // Gh_A05G1376 // Gh_A05G1641 // Gh_A02G1312 // Gh_A12G1614 // Gh_D01G0167 // Gh_A05G1766 // Gh_D06G0357 // Gh_A11G0906 // Gh_A05…
Root	3	GO:0051171	Biological Process	regulation of nitrogen compound metabolic process	172	8.3e-15	1.1e-12	// Gh_D03G0441 // Gh_A08G2189 // Gh_A02G1428 // Gh_D12G0960 // Gh_D02G1369 // Gh_A06G0536 // Gh_A01G0119 // Gh_D03G0254 // Gh_A04G1126 // Gh_D08G1535 // Gh_D08G1534 // Gh_A05G2150 // Gh_A05G2151 // Gh_D03G0161 // Gh_A01G0218 // Gh_D12G0888 // Gh_D06G2039 // Gh_A11G0142 // Gh_A05G1376 // Gh_A05G1641 // Gh_A02G1312 // Gh_A12G1614 // Gh_D01G0167 // Gh_A05G1766 // Gh_D06G0357 // Gh_A11G0906 // Gh_A05…
Root	3	GO:0080090	Biological Process	regulation of primary metabolic process	172	2.3e-14	2.9e-12	// Gh_D03G0441 // Gh_A08G2189 // Gh_A02G1428 // Gh_D12G0960 // Gh_D02G1369 // Gh_A06G0536 // Gh_A01G0119 // Gh_D03G0254 // Gh_A04G1126 // Gh_D08G1535 // Gh_D08G1534 // Gh_A05G2150 // Gh_A05G2151 // Gh_D03G0161 // Gh_A01G0218 // Gh_D12G0888 // Gh_D06G2039 // Gh_A11G0142 // Gh_A05G1376 // Gh_A05G1641 // Gh_A02G1312 // Gh_A12G1614 // Gh_D01G0167 // Gh_A05G1766 // Gh_D06G0357 // Gh_A11G0906 // Gh_A05…
Root	3	GO:0060255	Biological Process	regulation of macromolecule metabolic process	173	2.6e-14	2.9e-12	// Gh_D03G0441 // Gh_A08G2189 // Gh_A02G1428 // Gh_D12G0960 // Gh_D02G1369 // Gh_A06G0536 // Gh_A01G0119 // Gh_D03G0254 // Gh_A04G1126 // Gh_D08G1535 // Gh_D08G1534 // Gh_A05G2150 // Gh_A05G2151 // Gh_D03G0161 // Gh_A01G0218 // Gh_D12G0888 // Gh_D06G2039 // Gh_A11G0142 // Gh_A05G1376 // Gh_A05G1641 // Gh_A02G1312 // Gh_A12G1614 // Gh_D01G0167 // Gh_A05G1766 // Gh_D06G0357 // Gh_A11G0906 // Gh_A05…
Root	3	GO:0031323	Biological Process	regulation of cellular metabolic process	172	2.8e-14	2.9e-12	// Gh_D03G0441 // Gh_A08G2189 // Gh_A02G1428 // Gh_D12G0960 // Gh_D02G1369 // Gh_A06G0536 // Gh_A01G0119 // Gh_D03G0254 // Gh_A04G1126 // Gh_D08G1535 // Gh_D08G1534 // Gh_A05G2150 // Gh_A05G2151 // Gh_D03G0161 // Gh_A01G0218 // Gh_D12G0888 // Gh_D06G2039 // Gh_A11G0142 // Gh_A05G1376 // Gh_A05G1641 // Gh_A02G1312 // Gh_A12G1614 // Gh_D01G0167 // Gh_A05G1766 // Gh_D06G0357 // Gh_A11G0906 // Gh_A05…
Root	3	GO:0019222	Biological Process	regulation of metabolic process	173	3.8e-14	3.7e-12	// Gh_D03G0441 // Gh_A08G2189 // Gh_A02G1428 // Gh_D12G0960 // Gh_D02G1369 // Gh_A06G0536 // Gh_A01G0119 // Gh_D03G0254 // Gh_A04G1126 // Gh_D08G1535 // Gh_D08G1534 // Gh_A05G2150 // Gh_A05G2151 // Gh_D03G0161 // Gh_A01G0218 // Gh_D12G0888 // Gh_D06G2039 // Gh_A11G0142 // Gh_A05G1376 // Gh_A05G1641 // Gh_A02G1312 // Gh_A12G1614 // Gh_D01G0167 // Gh_A05G1766 // Gh_D06G0357 // Gh_A11G0906 // Gh_A05…
Root	3	GO:0097659	Biological Process	nucleic acid-templated transcription	172	7.7e-12	6.7e-10	// Gh_D03G0441 // Gh_A08G2189 // Gh_A02G1428 // Gh_D12G0960 // Gh_D02G1369 // Gh_A06G0536 // Gh_A01G0119 // Gh_D03G0254 // Gh_A04G1126 // Gh_D08G1535 // Gh_D08G1534 // Gh_A05G2150 // Gh_A05G2151 // Gh_D03G0161 // Gh_A01G0218 // Gh_D12G0888 // Gh_D06G2039 // Gh_A11G0142 // Gh_A05G1376 // Gh_A05G1641 // Gh_A02G1312 // Gh_A12G1614 // Gh_D01G0167 // Gh_A05G1766 // Gh_D06G0357 // Gh_A11G0906 // Gh_A05…
Root	3	GO:0006351	Biological Process	transcription, DNA-templated	172	7.7e-12	6.7e-10	// Gh_D03G0441 // Gh_A08G2189 // Gh_A02G1428 // Gh_D12G0960 // Gh_D02G1369 // Gh_A06G0536 // Gh_A01G0119 // Gh_D03G0254 // Gh_A04G1126 // Gh_D08G1535 // Gh_D08G1534 // Gh_A05G2150 // Gh_A05G2151 // Gh_D03G0161 // Gh_A01G0218 // Gh_D12G0888 // Gh_D06G2039 // Gh_A11G0142 // Gh_A05G1376 // Gh_A05G1641 // Gh_A02G1312 // Gh_A12G1614 // Gh_D01G0167 // Gh_A05G1766 // Gh_D06G0357 // Gh_A11G0906 // Gh_A05…
Root	3	GO:0032774	Biological Process	RNA biosynthetic process	172	8.5e-12	6.9e-10	// Gh_D03G0441 // Gh_A08G2189 // Gh_A02G1428 // Gh_D12G0960 // Gh_D02G1369 // Gh_A06G0536 // Gh_A01G0119 // Gh_D03G0254 // Gh_A04G1126 // Gh_D08G1535 // Gh_D08G1534 // Gh_A05G2150 // Gh_A05G2151 // Gh_D03G0161 // Gh_A01G0218 // Gh_D12G0888 // Gh_D06G2039 // Gh_A11G0142 // Gh_A05G1376 // Gh_A05G1641 // Gh_A02G1312 // Gh_A12G1614 // Gh_D01G0167 // Gh_A05G1766 // Gh_D06G0357 // Gh_A11G0906 // Gh_A05…
Root	3	GO:0034654	Biological Process	nucleobase-containing compound biosynthetic process	173	9.5e-10	7.3e-08	// Gh_D03G0441 // Gh_A08G2189 // Gh_A02G1428 // Gh_D12G0960 // Gh_D02G1369 // Gh_A06G0536 // Gh_A01G0119 // Gh_D03G0254 // Gh_A04G1126 // Gh_D08G1535 // Gh_D08G1534 // Gh_A05G2150 // Gh_A05G2151 // Gh_D03G0161 // Gh_A01G0218 // Gh_D12G0888 // Gh_D06G2039 // Gh_A11G0142 // Gh_A05G1376 // Gh_A05G1641 // Gh_A02G1312 // Gh_A12G1614 // Gh_D01G0167 // Gh_A05G1766 // Gh_D06G0357 // Gh_A11G0906 // Gh_A05…
Root	3	GO:0018130	Biological Process	heterocycle biosynthetic process	177	2.9e-09	2.1e-07	// Gh_D03G0441 // Gh_A08G2189 // Gh_A02G1428 // Gh_D12G0960 // Gh_D02G1369 // Gh_A06G0536 // Gh_A01G0119 // Gh_D03G0254 // Gh_A04G1126 // Gh_D08G1535 // Gh_D08G1534 // Gh_A05G2150 // Gh_A05G2151 // Gh_D03G0161 // Gh_A01G0218 // Gh_D12G0888 // Gh_D06G2039 // Gh_A11G0142 // Gh_A05G1376 // Gh_A05G1641 // Gh_A02G1312 // Gh_A12G1614 // Gh_D01G0167 // Gh_A05G1766 // Gh_D06G0357 // Gh_A11G0906 // Gh_A05…
Root	3	GO:0019438	Biological Process	aromatic compound biosynthetic process	177	3.1e-09	2.2e-07	// Gh_D03G0441 // Gh_A08G2189 // Gh_A06G0921 // Gh_A02G1428 // Gh_D12G0960 // Gh_D02G1369 // Gh_A06G0536 // Gh_A01G0119 // Gh_D03G0254 // Gh_A04G1126 // Gh_D08G1535 // Gh_D08G1534 // Gh_A05G2150 // Gh_A05G2151 // Gh_D03G0161 // Gh_A01G0218 // Gh_D12G0888 // Gh_D06G2039 // Gh_A11G0142 // Gh_A05G1376 // Gh_A05G1641 // Gh_A02G1312 // Gh_A12G1614 // Gh_D01G0167 // Gh_A05G1766 // Gh_D06G0357 // Gh_A11…
Root	3	GO:1901362	Biological Process	organic cyclic compound biosynthetic process	178	6.8e-09	4.5e-07	// Gh_D03G0441 // Gh_A08G2189 // Gh_A06G0921 // Gh_A02G1428 // Gh_D12G0960 // Gh_D02G1369 // Gh_A06G0536 // Gh_A01G0119 // Gh_D03G0254 // Gh_A04G1126 // Gh_D08G1535 // Gh_D08G1534 // Gh_A05G2150 // Gh_A05G2151 // Gh_D03G0161 // Gh_A01G0218 // Gh_D12G0888 // Gh_D06G2039 // Gh_A11G0142 // Gh_A05G1376 // Gh_A05G1641 // Gh_A02G1312 // Gh_A12G1614 // Gh_D01G0167 // Gh_A05G1766 // Gh_D06G0357 // Gh_A11…
Root	3	GO:0050794	Biological Process	regulation of cellular process	199	8.6e-09	5.5e-07	// Gh_D03G0441 // Gh_A08G2189 // Gh_A11G1092 // Gh_A02G1428 // Gh_A12G1110 // Gh_D04G1936 // Gh_D12G0960 // Gh_D02G1369 // Gh_A06G0536 // Gh_A01G0119 // Gh_D03G0254 // Gh_A04G1126 // Gh_D08G1535 // Gh_D08G1534 // Gh_A05G2150 // Gh_D08G1405 // Gh_D03G0161 // Gh_A01G0218 // Gh_D02G1846 // Gh_D06G2039 // Gh_A11G0142 // Gh_A05G1376 // Gh_A05G1641 // Gh_A02G1312 // Gh_A12G1614 // Gh_D01G0167 // Gh_A05…
Root	3	GO:0050789	Biological Process	regulation of biological process	200	1.4e-08	8.4e-07	// Gh_D03G0441 // Gh_A08G2189 // Gh_A11G1092 // Gh_A02G1428 // Gh_A12G1110 // Gh_D04G1936 // Gh_D12G0960 // Gh_D02G1369 // Gh_A06G0536 // Gh_A01G0119 // Gh_D03G0254 // Gh_A04G1126 // Gh_D08G1535 // Gh_D08G1534 // Gh_A05G2150 // Gh_D08G1405 // Gh_D03G0161 // Gh_A01G0218 // Gh_D02G1846 // Gh_D06G2039 // Gh_A11G0142 // Gh_A05G1376 // Gh_A05G1641 // Gh_A02G1312 // Gh_A12G1614 // Gh_D01G0167 // Gh_A05…
Root	3	GO:0016070	Biological Process	RNA metabolic process	181	1.8e-08	1e-06	// Gh_D03G0441 // Gh_A08G2189 // Gh_A02G1428 // Gh_D12G0960 // Gh_D02G1369 // Gh_A06G0536 // Gh_A01G0119 // Gh_D03G0254 // Gh_D02G0651 // Gh_D08G1535 // Gh_D08G1534 // Gh_A05G2150 // Gh_D08G1405 // Gh_D03G0161 // Gh_A01G0218 // Gh_D12G0888 // Gh_D06G2039 // Gh_A11G0142 // Gh_A05G1376 // Gh_A05G1641 // Gh_A02G1312 // Gh_A12G1614 // Gh_D01G0167 // Gh_A05G1766 // Gh_D06G0357 // Gh_A11G0906 // Gh_A05…
Root	3	GO:0065007	Biological Process	biological regulation	204	1.2e-07	6.5e-06	// Gh_D03G0441 // Gh_A08G2189 // Gh_A11G1092 // Gh_A02G1428 // Gh_A12G1110 // Gh_D04G1936 // Gh_D12G0960 // Gh_D02G1369 // Gh_A06G0536 // Gh_A01G0119 // Gh_D03G0254 // Gh_A04G1126 // Gh_D08G1535 // Gh_D08G1534 // Gh_A05G2150 // Gh_D08G1405 // Gh_D03G0161 // Gh_A01G0218 // Gh_D10G0322 // Gh_D02G1846 // Gh_D06G2039 // Gh_A11G0142 // Gh_A05G1376 // Gh_A05G1641 // Gh_A02G1312 // Gh_A12G1614 // Gh_D01…
Root	3	GO:0090304	Biological Process	nucleic acid metabolic process	185	2.3e-06	0.00013	// Gh_D03G0441 // Gh_A08G2189 // Gh_A02G1428 // Gh_D12G0960 // Gh_D02G1369 // Gh_A06G0536 // Gh_A01G0119 // Gh_D03G0254 // Gh_D02G0651 // Gh_D08G1535 // Gh_D08G1534 // Gh_A05G2150 // Gh_D08G1405 // Gh_D03G0161 // Gh_A01G0218 // Gh_D12G0888 // Gh_D06G2039 // Gh_A11G0142 // Gh_A05G1376 // Gh_A05G1641 // Gh_A02G1312 // Gh_A12G1614 // Gh_D01G0167 // Gh_A05G1766 // Gh_D06G0357 // Gh_A11G0906 // Gh_D10…
Root	3	GO:0009415	Biological Process	response to water	8	4.7e-06	0.00023	// Gh_A11G0835 // Gh_A12G0320 // Gh_D11G0978 // Gh_D05G1729 // Gh_A05G1554 // Gh_D12G0272 // Gh_D08G0097 // Gh_D12G0346
Root	3	GO:0001101	Biological Process	response to acid chemical	8	4.7e-06	0.00023	// Gh_A11G0835 // Gh_A12G0320 // Gh_D11G0978 // Gh_D05G1729 // Gh_A05G1554 // Gh_D12G0272 // Gh_D08G0097 // Gh_D12G0346
Root	3	GO:1901700	Biological Process	response to oxygen-containing compound	8	4.7e-06	0.00023	// Gh_A11G0835 // Gh_A12G0320 // Gh_D11G0978 // Gh_D05G1729 // Gh_A05G1554 // Gh_D12G0272 // Gh_D08G0097 // Gh_D12G0346
Root	3	GO:0006139	Biological Process	nucleobase-containing compound metabolic process	201	1.5e-05	0.00073	// Gh_D03G0441 // Gh_A08G2189 // Gh_A02G1428 // Gh_D12G1868 // Gh_A10G2351 // Gh_D12G0960 // Gh_D02G1369 // Gh_A06G0536 // Gh_A01G0119 // Gh_D03G0254 // Gh_D02G0651 // Gh_D08G1535 // Gh_D08G1534 // Gh_A05G2150 // Gh_D08G1405 // Gh_D03G0161 // Gh_A01G0218 // Gh_D02G1846 // Gh_D06G2039 // Gh_A11G0142 // Gh_A05G1376 // Gh_A05G1641 // Gh_A02G1312 // Gh_A12G1614 // Gh_D01G0167 // Gh_A05G1766 // Gh_D06…
Root	3	GO:0046483	Biological Process	heterocycle metabolic process	206	3.1e-05	0.0014	// Gh_D03G0441 // Gh_A08G2189 // Gh_A02G1428 // Gh_D12G1868 // Gh_A10G2351 // Gh_D12G0960 // Gh_D02G1369 // Gh_A06G0536 // Gh_A01G0119 // Gh_D03G0254 // Gh_D02G0651 // Gh_D08G1535 // Gh_D08G1534 // Gh_A05G2150 // Gh_D12G2133 // Gh_D03G0161 // Gh_A01G0218 // Gh_D02G1846 // Gh_D06G2039 // Gh_A11G0142 // Gh_A05G1376 // Gh_A05G1641 // Gh_A02G1312 // Gh_A12G1614 // Gh_D01G0167 // Gh_A05G1766 // Gh_D06…
Root	3	GO:0009628	Biological Process	response to abiotic stimulus	14	3.4e-05	0.0015	// Gh_A13G1655 // Gh_A08G2189 // Gh_D09G1338 // Gh_A12G0320 // Gh_A11G0835 // Gh_D11G0978 // Gh_D05G1729 // Gh_A06G0536 // Gh_A05G1554 // Gh_D13G2018 // Gh_D06G0592 // Gh_D12G0272 // Gh_D08G0097 // Gh_D12G0346
Root	3	GO:0008152	Biological Process	metabolic process	676	3.9e-05	0.0017	// Gh_A06G0922 // Gh_A08G2189 // Gh_A06G0921 // Gh_A08G1864 // Gh_A08G2026 // Gh_A08G2180 // Gh_A01G0696 // Gh_D12G0960 // Gh_A06G0536 // Gh_D08G1885 // Gh_D02G2169 // Gh_D04G1223 // Gh_D08G1535 // Gh_D08G1534 // Gh_A01G0218 // Gh_D02G1846 // Gh_D06G2039 // Gh_D12G1868 // Gh_D12G0458 // Gh_D11G1740 // Gh_A05G2953 // Gh_D06G2033 // Gh_A08G1269 // Gh_A01G0622 // Gh_D11G0610 // Gh_D06G0959 // Gh_A02…
Root	3	GO:1901360	Biological Process	organic cyclic compound metabolic process	207	4.2e-05	0.0018	// Gh_D03G0441 // Gh_A08G2189 // Gh_A06G0921 // Gh_A02G1428 // Gh_D12G1868 // Gh_A10G2351 // Gh_D12G0960 // Gh_D02G1369 // Gh_A06G0536 // Gh_A01G0119 // Gh_D03G0254 // Gh_D02G0651 // Gh_D08G1535 // Gh_D08G1534 // Gh_A05G2150 // Gh_D12G2133 // Gh_D03G0161 // Gh_A01G0218 // Gh_D02G1846 // Gh_D06G2039 // Gh_A11G0142 // Gh_A05G1376 // Gh_A05G1641 // Gh_A02G1312 // Gh_A12G1614 // Gh_D01G0167 // Gh_A05…
Root	3	GO:0006725	Biological Process	cellular aromatic compound metabolic process	206	4.4e-05	0.0018	// Gh_D03G0441 // Gh_A08G2189 // Gh_A06G0921 // Gh_A02G1428 // Gh_D12G1868 // Gh_A10G2351 // Gh_D12G0960 // Gh_D02G1369 // Gh_A06G0536 // Gh_A01G0119 // Gh_D03G0254 // Gh_D02G0651 // Gh_D08G1535 // Gh_D08G1534 // Gh_A05G2150 // Gh_D08G1405 // Gh_D03G0161 // Gh_A01G0218 // Gh_D02G1846 // Gh_D06G2039 // Gh_A11G0142 // Gh_A05G1376 // Gh_A05G1641 // Gh_A02G1312 // Gh_A12G1614 // Gh_D01G0167 // Gh_A05…
Root	3	GO:0010035	Biological Process	response to inorganic substance	8	5e-05	0.002	// Gh_A11G0835 // Gh_A12G0320 // Gh_D11G0978 // Gh_D05G1729 // Gh_A05G1554 // Gh_D12G0272 // Gh_D08G0097 // Gh_D12G0346
Root	3	GO:0055114	Biological Process	oxidation-reduction process	139	0.00011	0.0043	// Gh_A08G1864 // Gh_A05G2953 // Gh_A01G0696 // Gh_D07G2239 // Gh_D09G2182 // Gh_D04G1223 // Gh_A13G2343 // Gh_A13G2340 // Gh_A03G2111 // Gh_D06G1340 // Gh_A05G1479 // Gh_A11G0336 // Gh_A01G0506 // Gh_D10G2595 // Gh_A08G1269 // Gh_D02G1110 // Gh_D10G2057 // Gh_A05G0684 // Gh_D06G0296 // Gh_D07G1540 // Gh_D06G0959 // Gh_A09G1292 // Gh_D06G0790 // Gh_A06G0731 // Gh_A09G1020 // Gh_A01G2049 // Gh_A07…
Root	3	GO:0016311	Biological Process	dephosphorylation	19	0.00082	0.031	// Gh_D04G1149 // Gh_D06G0465 // Gh_D05G0089 // Gh_A05G0034 // Gh_A07G1188 // Gh_A10G1998 // Gh_D07G1906 // Gh_A09G2345 // Gh_A11G0382 // Gh_D10G2305 // Gh_D09G1494 // Gh_A09G1649 // Gh_D03G0007 // Gh_D08G2012 // Gh_A02G0554 // Gh_D07G1289 // Gh_D02G0618 // Gh_A05G3380 // Gh_D12G2424
Root	12	GO:0051252	Biological Process	regulation of RNA metabolic process	188	2.8e-06	0.0011	// Gh_A12G1116 // Gh_A13G2204 // Gh_A07G2274 // Gh_A09G1285 // Gh_D09G2186 // Gh_A03G0355 // Gh_D02G1493 // Gh_A06G1322 // Gh_A13G1020 // Gh_A03G1664 // Gh_D03G1427 // Gh_D12G0214 // Gh_A05G2509 // Gh_A11G3021 // Gh_A01G1745 // Gh_D02G2446 // Gh_A11G2044 // Gh_A12G1065 // Gh_A10G2115 // Gh_A09G2213 // Gh_D02G1270 // Gh_A02G1392 // Gh_A12G0212 // Gh_D09G1332 // Gh_D07G0824 // Gh_D07G2341 // Gh_A05…
Root	12	GO:2001141	Biological Process	regulation of RNA biosynthetic process	188	2.8e-06	0.0011	// Gh_A12G1116 // Gh_A13G2204 // Gh_A07G2274 // Gh_A09G1285 // Gh_D09G2186 // Gh_A03G0355 // Gh_D02G1493 // Gh_A06G1322 // Gh_A13G1020 // Gh_A03G1664 // Gh_D03G1427 // Gh_D12G0214 // Gh_A05G2509 // Gh_A11G3021 // Gh_A01G1745 // Gh_D02G2446 // Gh_A11G2044 // Gh_A12G1065 // Gh_A10G2115 // Gh_A09G2213 // Gh_D02G1270 // Gh_A02G1392 // Gh_A12G0212 // Gh_D09G1332 // Gh_D07G0824 // Gh_D07G2341 // Gh_A05…
Root	12	GO:0006355	Biological Process	regulation of transcription, DNA-templated	188	2.8e-06	0.0011	// Gh_A12G1116 // Gh_A13G2204 // Gh_A07G2274 // Gh_A09G1285 // Gh_D09G2186 // Gh_A03G0355 // Gh_D02G1493 // Gh_A06G1322 // Gh_A13G1020 // Gh_A03G1664 // Gh_D03G1427 // Gh_D12G0214 // Gh_A05G2509 // Gh_A11G3021 // Gh_A01G1745 // Gh_D02G2446 // Gh_A11G2044 // Gh_A12G1065 // Gh_A10G2115 // Gh_A09G2213 // Gh_D02G1270 // Gh_A02G1392 // Gh_A12G0212 // Gh_D09G1332 // Gh_D07G0824 // Gh_D07G2341 // Gh_A05…
Root	12	GO:1903506	Biological Process	regulation of nucleic acid-templated transcription	188	2.8e-06	0.0011	// Gh_A12G1116 // Gh_A13G2204 // Gh_A07G2274 // Gh_A09G1285 // Gh_D09G2186 // Gh_A03G0355 // Gh_D02G1493 // Gh_A06G1322 // Gh_A13G1020 // Gh_A03G1664 // Gh_D03G1427 // Gh_D12G0214 // Gh_A05G2509 // Gh_A11G3021 // Gh_A01G1745 // Gh_D02G2446 // Gh_A11G2044 // Gh_A12G1065 // Gh_A10G2115 // Gh_A09G2213 // Gh_D02G1270 // Gh_A02G1392 // Gh_A12G0212 // Gh_D09G1332 // Gh_D07G0824 // Gh_D07G2341 // Gh_A05…
Root	12	GO:0010468	Biological Process	regulation of gene expression	191	3.3e-06	0.0011	// Gh_A12G1116 // Gh_A13G2204 // Gh_A07G2274 // Gh_A09G1285 // Gh_D09G2186 // Gh_A03G0355 // Gh_D02G1493 // Gh_A06G1322 // Gh_A13G1020 // Gh_A03G1664 // Gh_D03G1427 // Gh_D12G0214 // Gh_A05G2509 // Gh_A11G3021 // Gh_A01G1745 // Gh_D02G2446 // Gh_A11G2044 // Gh_A12G1065 // Gh_A10G2115 // Gh_A09G2213 // Gh_D02G1270 // Gh_A02G1392 // Gh_A12G0212 // Gh_D09G1332 // Gh_D07G0824 // Gh_D07G2341 // Gh_A05…
Root	12	GO:0019219	Biological Process	regulation of nucleobase-containing compound metabolic process	188	3.4e-06	0.0011	// Gh_A12G1116 // Gh_A13G2204 // Gh_A07G2274 // Gh_A09G1285 // Gh_D09G2186 // Gh_A03G0355 // Gh_D02G1493 // Gh_A06G1322 // Gh_A13G1020 // Gh_A03G1664 // Gh_D03G1427 // Gh_D12G0214 // Gh_A05G2509 // Gh_A11G3021 // Gh_A01G1745 // Gh_D02G2446 // Gh_A11G2044 // Gh_A12G1065 // Gh_A10G2115 // Gh_A09G2213 // Gh_D02G1270 // Gh_A02G1392 // Gh_A12G0212 // Gh_D09G1332 // Gh_D07G0824 // Gh_D07G2341 // Gh_A05…
Root	12	GO:0060255	Biological Process	regulation of macromolecule metabolic process	192	6.4e-06	0.0013	// Gh_A12G1116 // Gh_A13G2204 // Gh_A07G2274 // Gh_A09G1285 // Gh_D09G2186 // Gh_A03G0355 // Gh_D02G1493 // Gh_A06G1322 // Gh_A13G1020 // Gh_A03G1664 // Gh_D03G1427 // Gh_D12G0214 // Gh_A05G2509 // Gh_A11G3021 // Gh_A01G1745 // Gh_D02G2446 // Gh_A11G2044 // Gh_A12G1065 // Gh_A10G2115 // Gh_A09G2213 // Gh_D02G1270 // Gh_A02G1392 // Gh_A12G0212 // Gh_D09G1332 // Gh_D07G0824 // Gh_D07G2341 // Gh_A05…
Root	12	GO:0010556	Biological Process	regulation of macromolecule biosynthetic process	188	6.5e-06	0.0013	// Gh_A12G1116 // Gh_A13G2204 // Gh_A07G2274 // Gh_A09G1285 // Gh_D09G2186 // Gh_A03G0355 // Gh_D02G1493 // Gh_A06G1322 // Gh_A13G1020 // Gh_A03G1664 // Gh_D03G1427 // Gh_D12G0214 // Gh_A05G2509 // Gh_A11G3021 // Gh_A01G1745 // Gh_D02G2446 // Gh_A11G2044 // Gh_A12G1065 // Gh_A10G2115 // Gh_A09G2213 // Gh_D02G1270 // Gh_A02G1392 // Gh_A12G0212 // Gh_D09G1332 // Gh_D07G0824 // Gh_D07G2341 // Gh_A05…
Root	12	GO:2000112	Biological Process	regulation of cellular macromolecule biosynthetic process	188	6.5e-06	0.0013	// Gh_A12G1116 // Gh_A13G2204 // Gh_A07G2274 // Gh_A09G1285 // Gh_D09G2186 // Gh_A03G0355 // Gh_D02G1493 // Gh_A06G1322 // Gh_A13G1020 // Gh_A03G1664 // Gh_D03G1427 // Gh_D12G0214 // Gh_A05G2509 // Gh_A11G3021 // Gh_A01G1745 // Gh_D02G2446 // Gh_A11G2044 // Gh_A12G1065 // Gh_A10G2115 // Gh_A09G2213 // Gh_D02G1270 // Gh_A02G1392 // Gh_A12G0212 // Gh_D09G1332 // Gh_D07G0824 // Gh_D07G2341 // Gh_A05…
Root	12	GO:0009889	Biological Process	regulation of biosynthetic process	188	7.1e-06	0.0013	// Gh_A12G1116 // Gh_A13G2204 // Gh_A07G2274 // Gh_A09G1285 // Gh_D09G2186 // Gh_A03G0355 // Gh_D02G1493 // Gh_A06G1322 // Gh_A13G1020 // Gh_A03G1664 // Gh_D03G1427 // Gh_D12G0214 // Gh_A05G2509 // Gh_A11G3021 // Gh_A01G1745 // Gh_D02G2446 // Gh_A11G2044 // Gh_A12G1065 // Gh_A10G2115 // Gh_A09G2213 // Gh_D02G1270 // Gh_A02G1392 // Gh_A12G0212 // Gh_D09G1332 // Gh_D07G0824 // Gh_D07G2341 // Gh_A05…
Root	12	GO:0031326	Biological Process	regulation of cellular biosynthetic process	188	7.1e-06	0.0013	// Gh_A12G1116 // Gh_A13G2204 // Gh_A07G2274 // Gh_A09G1285 // Gh_D09G2186 // Gh_A03G0355 // Gh_D02G1493 // Gh_A06G1322 // Gh_A13G1020 // Gh_A03G1664 // Gh_D03G1427 // Gh_D12G0214 // Gh_A05G2509 // Gh_A11G3021 // Gh_A01G1745 // Gh_D02G2446 // Gh_A11G2044 // Gh_A12G1065 // Gh_A10G2115 // Gh_A09G2213 // Gh_D02G1270 // Gh_A02G1392 // Gh_A12G0212 // Gh_D09G1332 // Gh_D07G0824 // Gh_D07G2341 // Gh_A05…
Root	12	GO:0051171	Biological Process	regulation of nitrogen compound metabolic process	188	7.8e-06	0.0013	// Gh_A12G1116 // Gh_A13G2204 // Gh_A07G2274 // Gh_A09G1285 // Gh_D09G2186 // Gh_A03G0355 // Gh_D02G1493 // Gh_A06G1322 // Gh_A13G1020 // Gh_A03G1664 // Gh_D03G1427 // Gh_D12G0214 // Gh_A05G2509 // Gh_A11G3021 // Gh_A01G1745 // Gh_D02G2446 // Gh_A11G2044 // Gh_A12G1065 // Gh_A10G2115 // Gh_A09G2213 // Gh_D02G1270 // Gh_A02G1392 // Gh_A12G0212 // Gh_D09G1332 // Gh_D07G0824 // Gh_D07G2341 // Gh_A05…
Root	12	GO:0019222	Biological Process	regulation of metabolic process	192	8.4e-06	0.0013	// Gh_A12G1116 // Gh_A13G2204 // Gh_A07G2274 // Gh_A09G1285 // Gh_D09G2186 // Gh_A03G0355 // Gh_D02G1493 // Gh_A06G1322 // Gh_A13G1020 // Gh_A03G1664 // Gh_D03G1427 // Gh_D12G0214 // Gh_A05G2509 // Gh_A11G3021 // Gh_A01G1745 // Gh_D02G2446 // Gh_A11G2044 // Gh_A12G1065 // Gh_A10G2115 // Gh_A09G2213 // Gh_D02G1270 // Gh_A02G1392 // Gh_A12G0212 // Gh_D09G1332 // Gh_D07G0824 // Gh_D07G2341 // Gh_A05…
Root	12	GO:0080090	Biological Process	regulation of primary metabolic process	189	1.1e-05	0.0016	// Gh_A12G1116 // Gh_A13G2204 // Gh_A07G2274 // Gh_A09G1285 // Gh_D09G2186 // Gh_A03G0355 // Gh_D02G1493 // Gh_A06G1322 // Gh_A13G1020 // Gh_A03G1664 // Gh_D03G1427 // Gh_D12G0214 // Gh_A05G2509 // Gh_A11G3021 // Gh_A01G1745 // Gh_D02G2446 // Gh_A11G2044 // Gh_A12G1065 // Gh_A10G2115 // Gh_A09G2213 // Gh_D02G1270 // Gh_A02G1392 // Gh_A12G0212 // Gh_D09G1332 // Gh_D07G0824 // Gh_D07G2341 // Gh_A05…
Root	12	GO:0031323	Biological Process	regulation of cellular metabolic process	188	1.7e-05	0.0023	// Gh_A12G1116 // Gh_A13G2204 // Gh_A07G2274 // Gh_A09G1285 // Gh_D09G2186 // Gh_A03G0355 // Gh_D02G1493 // Gh_A06G1322 // Gh_A13G1020 // Gh_A03G1664 // Gh_D03G1427 // Gh_D12G0214 // Gh_A05G2509 // Gh_A11G3021 // Gh_A01G1745 // Gh_D02G2446 // Gh_A11G2044 // Gh_A12G1065 // Gh_A10G2115 // Gh_A09G2213 // Gh_D02G1270 // Gh_A02G1392 // Gh_A12G0212 // Gh_D09G1332 // Gh_D07G0824 // Gh_D07G2341 // Gh_A05…
Root	12	GO:0034654	Biological Process	nucleobase-containing compound biosynthetic process	208	6.7e-05	0.0085	// Gh_Sca039726G01 // Gh_A12G1116 // Gh_A13G2204 // Gh_A10G2115 // Gh_A07G2274 // Gh_D13G1333 // Gh_A09G1285 // Gh_D09G2186 // Gh_A03G0355 // Gh_D02G1493 // Gh_A06G1322 // Gh_A11G2743 // Gh_A13G1020 // Gh_A03G1664 // Gh_D03G1427 // Gh_D12G0214 // Gh_A05G2509 // Gh_A11G3021 // Gh_A01G1745 // Gh_A05G0576 // Gh_A11G2044 // Gh_A12G1065 // Gh_D05G2073 // Gh_A09G2213 // Gh_D02G1270 // Gh_A02G1392 // Gh…
Root	12	GO:0019438	Biological Process	aromatic compound biosynthetic process	215	0.0001	0.011	// Gh_Sca039726G01 // Gh_A12G1116 // Gh_A13G2204 // Gh_A10G2115 // Gh_A07G2274 // Gh_D13G1333 // Gh_A08G2222 // Gh_A09G1285 // Gh_D09G2186 // Gh_A03G0355 // Gh_D02G1493 // Gh_A06G1322 // Gh_A11G2743 // Gh_A13G1020 // Gh_A03G1664 // Gh_D03G1427 // Gh_D12G0214 // Gh_A05G2509 // Gh_A11G3021 // Gh_A01G1745 // Gh_A05G0576 // Gh_D13G2272 // Gh_A11G2044 // Gh_A12G1065 // Gh_D05G2073 // Gh_A09G2213 // Gh…
Root	12	GO:0097659	Biological Process	nucleic acid-templated transcription	194	0.0001	0.011	// Gh_A12G1116 // Gh_A13G2204 // Gh_A10G2115 // Gh_A07G2274 // Gh_A09G1285 // Gh_D09G2186 // Gh_A03G0355 // Gh_D02G1493 // Gh_A06G1322 // Gh_A11G2743 // Gh_A13G1020 // Gh_A03G1664 // Gh_D03G1427 // Gh_D12G0214 // Gh_A05G2509 // Gh_A11G3021 // Gh_A01G1745 // Gh_D02G2446 // Gh_A11G2044 // Gh_A12G1065 // Gh_D05G2073 // Gh_A09G2213 // Gh_D02G1270 // Gh_A02G1392 // Gh_A12G0212 // Gh_D09G1332 // Gh_D07…
Root	12	GO:0006351	Biological Process	transcription, DNA-templated	194	0.0001	0.011	// Gh_A12G1116 // Gh_A13G2204 // Gh_A10G2115 // Gh_A07G2274 // Gh_A09G1285 // Gh_D09G2186 // Gh_A03G0355 // Gh_D02G1493 // Gh_A06G1322 // Gh_A11G2743 // Gh_A13G1020 // Gh_A03G1664 // Gh_D03G1427 // Gh_D12G0214 // Gh_A05G2509 // Gh_A11G3021 // Gh_A01G1745 // Gh_D02G2446 // Gh_A11G2044 // Gh_A12G1065 // Gh_D05G2073 // Gh_A09G2213 // Gh_D02G1270 // Gh_A02G1392 // Gh_A12G0212 // Gh_D09G1332 // Gh_D07…
Root	12	GO:0032774	Biological Process	RNA biosynthetic process	194	0.00011	0.011	// Gh_A12G1116 // Gh_A13G2204 // Gh_A10G2115 // Gh_A07G2274 // Gh_A09G1285 // Gh_D09G2186 // Gh_A03G0355 // Gh_D02G1493 // Gh_A06G1322 // Gh_A11G2743 // Gh_A13G1020 // Gh_A03G1664 // Gh_D03G1427 // Gh_D12G0214 // Gh_A05G2509 // Gh_A11G3021 // Gh_A01G1745 // Gh_D02G2446 // Gh_A11G2044 // Gh_A12G1065 // Gh_D05G2073 // Gh_A09G2213 // Gh_D02G1270 // Gh_A02G1392 // Gh_A12G0212 // Gh_D09G1332 // Gh_D07…
Root	12	GO:0018130	Biological Process	heterocycle biosynthetic process	214	0.00013	0.013	// Gh_Sca039726G01 // Gh_A12G1116 // Gh_A13G2204 // Gh_A10G2115 // Gh_A07G2274 // Gh_D13G1333 // Gh_A08G2222 // Gh_A09G1285 // Gh_D09G2186 // Gh_A03G0355 // Gh_D02G1493 // Gh_A06G1322 // Gh_A11G2743 // Gh_A13G1020 // Gh_A03G1664 // Gh_D03G1427 // Gh_D12G0214 // Gh_A05G2509 // Gh_A11G3021 // Gh_A01G1745 // Gh_A05G0576 // Gh_D13G2272 // Gh_A11G2044 // Gh_A12G1065 // Gh_D05G2073 // Gh_A09G2213 // Gh…
Root	12	GO:1901362	Biological Process	organic cyclic compound biosynthetic process	217	0.00016	0.015	// Gh_Sca039726G01 // Gh_A12G1116 // Gh_A13G2204 // Gh_A10G2115 // Gh_A07G2274 // Gh_D13G1333 // Gh_A08G2222 // Gh_A09G1285 // Gh_D09G2186 // Gh_A03G0355 // Gh_D02G1493 // Gh_A06G1322 // Gh_A11G2743 // Gh_A13G1020 // Gh_A03G1664 // Gh_D03G1427 // Gh_D12G0214 // Gh_A05G2509 // Gh_A11G3021 // Gh_A01G1745 // Gh_A05G0576 // Gh_D13G2272 // Gh_A11G2044 // Gh_A12G1065 // Gh_D05G2073 // Gh_A09G2213 // Gh…
Root	48	GO:0044710	Biological Process	single-organism metabolic process	272	1.6e-15	1.7e-12	// Gh_D10G1086 // Gh_A07G0951 // Gh_D07G1030 // Gh_D10G1082 // Gh_D11G2812 // Gh_D08G1867 // Gh_D03G0688 // Gh_A03G2057 // Gh_A03G0958 // Gh_D05G2063 // Gh_D07G0535 // Gh_D08G2223 // Gh_A06G0105 // Gh_A04G0639 // Gh_A13G2342 // Gh_D10G1249 // Gh_A04G0236 // Gh_A13G2341 // Gh_D01G0186 // Gh_D06G1343 // Gh_A11G1551 // Gh_D03G0311 // Gh_D11G1628 // Gh_D11G2666 // Gh_D12G0199 // Gh_D10G1299 // Gh_A05…
Root	48	GO:0055114	Biological Process	oxidation-reduction process	174	2.4e-15	1.7e-12	// Gh_D10G1086 // Gh_D10G1082 // Gh_D08G1867 // Gh_D03G0688 // Gh_A03G2057 // Gh_D08G2033 // Gh_D08G2223 // Gh_A13G2342 // Gh_D10G1249 // Gh_A13G2341 // Gh_D01G0186 // Gh_A10G0869 // Gh_A01G1458 // Gh_D05G0154 // Gh_D11G2666 // Gh_D12G0199 // Gh_A05G0479 // Gh_A07G0168 // Gh_D07G0803 // Gh_D08G1133 // Gh_D08G0832 // Gh_A03G1667 // Gh_D11G2098 // Gh_D10G2577 // Gh_A07G2261 // Gh_A07G2011 // Gh_A10…
Root	48	GO:0044699	Biological Process	single-organism process	331	3.4e-08	1.6e-05	// Gh_D10G1086 // Gh_A07G0951 // Gh_D07G1030 // Gh_D10G1082 // Gh_D11G2812 // Gh_D08G1867 // Gh_D03G0688 // Gh_A03G2057 // Gh_A13G2171 // Gh_A03G2153 // Gh_D05G2063 // Gh_D07G0535 // Gh_D12G0344 // Gh_D11G1927 // Gh_A06G0105 // Gh_A05G1855 // Gh_A13G2342 // Gh_D10G1249 // Gh_A04G0236 // Gh_A13G2341 // Gh_D01G0186 // Gh_A05G0971 // Gh_A11G1551 // Gh_D03G0311 // Gh_A11G2680 // Gh_D11G1628 // Gh_D11…
Root	48	GO:0044282	Biological Process	small molecule catabolic process	15	1.2e-07	4.4e-05	// Gh_D11G1706 // Gh_D10G2577 // Gh_D07G1777 // Gh_D10G0602 // Gh_A06G0608 // Gh_A10G0763 // Gh_D03G1637 // Gh_D11G2205 // Gh_A11G1832 // Gh_A01G0141 // Gh_A01G0420 // Gh_D01G0424 // Gh_A10G0562 // Gh_D01G0186 // Gh_A11G1551
Root	48	GO:0044262	Biological Process	cellular carbohydrate metabolic process	32	6.9e-07	0.0002	// Gh_A06G0608 // Gh_A10G0626 // Gh_D07G0535 // Gh_A06G0558 // Gh_A09G1692 // Gh_D08G1682 // Gh_A08G1387 // Gh_D13G0290 // Gh_D10G1068 // Gh_D11G1628 // Gh_D03G1637 // Gh_A07G0665 // Gh_A08G1736 // Gh_A07G0470 // Gh_A01G0313 // Gh_D03G0803 // Gh_A10G0562 // Gh_A07G0146 // Gh_A03G1331 // Gh_D08G1695 // Gh_A13G0271 // Gh_D07G0744 // Gh_A09G1963 // Gh_D08G2086 // Gh_D10G0602 // Gh_D12G0752 // Gh_D01…
Root	48	GO:0006979	Biological Process	response to oxidative stress	23	2.1e-06	0.00051	// Gh_A08G1806 // Gh_D02G1327 // Gh_D02G1997 // Gh_A11G0400 // Gh_D04G0130 // Gh_A05G2401 // Gh_A03G2153 // Gh_D05G0154 // Gh_A05G3239 // Gh_A08G0714 // Gh_A05G2945 // Gh_D08G2167 // Gh_A10G1317 // Gh_D12G0853 // Gh_A03G0944 // Gh_A04G0639 // Gh_D08G0832 // Gh_D10G1158 // Gh_D05G2666 // Gh_D12G2504 // Gh_A05G3489 // Gh_D03G1382 // Gh_A12G2622
Root	48	GO:0008152	Biological Process	metabolic process	632	2.9e-06	0.0006	// Gh_D01G0951 // Gh_A07G0951 // Gh_D07G1030 // Gh_A03G0430 // Gh_D03G0688 // Gh_A12G2580 // Gh_A06G0105 // Gh_A09G0140 // Gh_A04G0236 // Gh_D05G0013 // Gh_D11G1628 // Gh_D11G2666 // Gh_A03G0052 // Gh_D07G1730 // Gh_D10G0054 // Gh_A03G1137 // Gh_D12G2638 // Gh_A02G0367 // Gh_A09G2358 // Gh_D11G2098 // Gh_A02G1410 // Gh_D08G1871 // Gh_D05G1016 // Gh_D02G2034 // Gh_A11G1002 // Gh_A03G1397 // Gh_D03…
Root	48	GO:0016054	Biological Process	organic acid catabolic process	11	4.3e-06	0.00069	// Gh_D11G1706 // Gh_D10G2577 // Gh_D07G1777 // Gh_A10G0763 // Gh_D11G2205 // Gh_A11G1832 // Gh_A01G0141 // Gh_A01G0420 // Gh_D01G0424 // Gh_D01G0186 // Gh_A11G1551
Root	48	GO:0046395	Biological Process	carboxylic acid catabolic process	11	4.3e-06	0.00069	// Gh_D11G1706 // Gh_D10G2577 // Gh_D07G1777 // Gh_A10G0763 // Gh_D11G2205 // Gh_A11G1832 // Gh_A01G0141 // Gh_A01G0420 // Gh_D01G0424 // Gh_D01G0186 // Gh_A11G1551
Root	48	GO:0005975	Biological Process	carbohydrate metabolic process	78	2.1e-05	0.003	// Gh_D07G0249 // Gh_D08G2086 // Gh_A06G0608 // Gh_A10G0626 // Gh_D08G1682 // Gh_D04G1322 // Gh_A07G2294 // Gh_A06G2100 // Gh_D07G0535 // Gh_D09G0309 // Gh_A06G0558 // Gh_A09G1692 // Gh_D08G0842 // Gh_A07G0195 // Gh_A08G1387 // Gh_A05G2407 // Gh_A07G0470 // Gh_D05G2676 // Gh_D13G0290 // Gh_A09G2067 // Gh_D10G1068 // Gh_D01G2294 // Gh_D13G2016 // Gh_D03G0311 // Gh_Sca059080G01 // Gh_D11G2401 // Gh…
Root	48	GO:0019751	Biological Process	polyol metabolic process	9	4.4e-05	0.0042	// Gh_D10G0602 // Gh_A06G0608 // Gh_D03G1637 // Gh_A10G0626 // Gh_A03G1331 // Gh_D05G2063 // Gh_D02G1768 // Gh_A10G0562 // Gh_D06G0230
Root	48	GO:0034440	Biological Process	lipid oxidation	6	5.3e-05	0.0042	// Gh_D10G2577 // Gh_A10G0763 // Gh_D11G2205 // Gh_A11G1832 // Gh_A01G0141 // Gh_D01G0186
Root	48	GO:0072329	Biological Process	monocarboxylic acid catabolic process	6	5.3e-05	0.0042	// Gh_D10G2577 // Gh_A10G0763 // Gh_D11G2205 // Gh_A11G1832 // Gh_A01G0141 // Gh_D01G0186
Root	48	GO:0019395	Biological Process	fatty acid oxidation	6	5.3e-05	0.0042	// Gh_D10G2577 // Gh_A10G0763 // Gh_D11G2205 // Gh_A11G1832 // Gh_A01G0141 // Gh_D01G0186
Root	48	GO:0006635	Biological Process	fatty acid beta-oxidation	6	5.3e-05	0.0042	// Gh_D10G2577 // Gh_A10G0763 // Gh_D11G2205 // Gh_A11G1832 // Gh_A01G0141 // Gh_D01G0186
Root	48	GO:0019953	Biological Process	sexual reproduction	6	5.3e-05	0.0042	// Gh_A01G1439 // Gh_A03G2186 // Gh_D08G1774 // Gh_D01G1679 // Gh_A12G0861 // Gh_A08G1477
Root	48	GO:0044242	Biological Process	cellular lipid catabolic process	6	5.3e-05	0.0042	// Gh_D10G2577 // Gh_A10G0763 // Gh_D11G2205 // Gh_A11G1832 // Gh_A01G0141 // Gh_D01G0186
Root	48	GO:0009062	Biological Process	fatty acid catabolic process	6	5.3e-05	0.0042	// Gh_D10G2577 // Gh_A10G0763 // Gh_D11G2205 // Gh_A11G1832 // Gh_A01G0141 // Gh_D01G0186
Root	48	GO:0006066	Biological Process	alcohol metabolic process	9	5.7e-05	0.0043	// Gh_D10G0602 // Gh_A06G0608 // Gh_D03G1637 // Gh_A10G0626 // Gh_A03G1331 // Gh_D05G2063 // Gh_D02G1768 // Gh_A10G0562 // Gh_D06G0230
Root	48	GO:1901615	Biological Process	organic hydroxy compound metabolic process	9	8.2e-05	0.0049	// Gh_D10G0602 // Gh_A06G0608 // Gh_D03G1637 // Gh_A10G0626 // Gh_A03G1331 // Gh_D05G2063 // Gh_D02G1768 // Gh_A10G0562 // Gh_D06G0230
Root	48	GO:0072666	Biological Process	establishment of protein localization to vacuole	6	8.3e-05	0.0049	// Gh_D05G1633 // Gh_D08G1510 // Gh_D08G0355 // Gh_A08G1226 // Gh_D09G0667 // Gh_A05G1459
Root	48	GO:0032258	Biological Process	CVT pathway	6	8.3e-05	0.0049	// Gh_D05G1633 // Gh_D08G1510 // Gh_D08G0355 // Gh_A08G1226 // Gh_D09G0667 // Gh_A05G1459
Root	48	GO:0006623	Biological Process	protein targeting to vacuole	6	8.3e-05	0.0049	// Gh_D05G1633 // Gh_D08G1510 // Gh_D08G0355 // Gh_A08G1226 // Gh_D09G0667 // Gh_A05G1459
Root	48	GO:0072665	Biological Process	protein localization to vacuole	6	8.3e-05	0.0049	// Gh_D05G1633 // Gh_D08G1510 // Gh_D08G0355 // Gh_A08G1226 // Gh_D09G0667 // Gh_A05G1459
Root	48	GO:1901565	Biological Process	organonitrogen compound catabolic process	13	9.9e-05	0.0056	// Gh_D11G1706 // Gh_D06G0479 // Gh_D07G1777 // Gh_A01G1443 // Gh_D01G1683 // Gh_A06G0439 // Gh_A01G0420 // Gh_A13G1628 // Gh_D01G0424 // Gh_A13G1773 // Gh_A07G0195 // Gh_D07G0249 // Gh_A11G1551
Root	48	GO:0006914	Biological Process	autophagy	7	0.00018	0.0099	// Gh_D05G1633 // Gh_D05G1481 // Gh_D08G1510 // Gh_D08G0355 // Gh_A08G1226 // Gh_D09G0667 // Gh_A05G1459
Root	48	GO:0006560	Biological Process	proline metabolic process	5	0.00038	0.02	// Gh_D11G1706 // Gh_D04G1204 // Gh_D07G1777 // Gh_A11G1551 // Gh_A04G1396
Root	48	GO:0044712	Biological Process	single-organism catabolic process	18	0.00062	0.031	// Gh_D11G1706 // Gh_D10G2577 // Gh_D07G1777 // Gh_D10G0602 // Gh_A06G0608 // Gh_A10G0763 // Gh_D03G1637 // Gh_D11G2205 // Gh_D07G0203 // Gh_A11G1832 // Gh_A07G2294 // Gh_A01G0141 // Gh_A13G0824 // Gh_A01G0420 // Gh_D01G0424 // Gh_A10G0562 // Gh_D01G0186 // Gh_A11G1551
Root	48	GO:0007034	Biological Process	vacuolar transport	6	0.00095	0.047	// Gh_D05G1633 // Gh_D08G1510 // Gh_D08G0355 // Gh_A08G1226 // Gh_D09G0667 // Gh_A05G1459
Root	48	GO:0005576	Cellular Component	extracellular region	21	2.7e-05	0.0024	// Gh_D08G0916 // Gh_A12G1975 // Gh_A01G1439 // Gh_D08G2086 // Gh_A12G0861 // Gh_A13G0271 // Gh_D08G1774 // Gh_D08G1682 // Gh_A03G2186 // Gh_A08G1736 // Gh_D06G0202 // Gh_A08G1477 // Gh_A03G0359 // Gh_D01G1679 // Gh_A06G0558 // Gh_A12G0471 // Gh_D08G0272 // Gh_D12G0752 // Gh_A08G1387 // Gh_A08G0195 // Gh_D13G0290
Root	48	GO:0048046	Cellular Component	apoplast	10	2.8e-05	0.0024	// Gh_D08G2086 // Gh_D12G0752 // Gh_A08G1736 // Gh_A06G0558 // Gh_A08G0195 // Gh_D08G0272 // Gh_D08G1682 // Gh_A08G1387 // Gh_A13G0271 // Gh_D13G0290
Root	48	GO:0005777	Cellular Component	peroxisome	8	0.00068	0.029	// Gh_D10G2577 // Gh_A10G0763 // Gh_A11G0771 // Gh_D11G2205 // Gh_A11G1832 // Gh_A01G0141 // Gh_D11G0899 // Gh_D01G0186
Root	48	GO:0042579	Cellular Component	microbody	8	0.00068	0.029	// Gh_D10G2577 // Gh_A10G0763 // Gh_A11G0771 // Gh_D11G2205 // Gh_A11G1832 // Gh_A01G0141 // Gh_D11G0899 // Gh_D01G0186
Root	3	GO:0001071	Molecular Function	nucleic acid binding transcription factor activity	119	3.1e-16	1.4e-13	// Gh_D03G0441 // Gh_A08G2189 // Gh_A02G1428 // Gh_D12G0960 // Gh_A06G0536 // Gh_A01G0119 // Gh_A02G1301 // Gh_D08G1535 // Gh_D08G1534 // Gh_A05G2150 // Gh_A05G2151 // Gh_D03G0161 // Gh_D02G1846 // Gh_D08G1333 // Gh_A05G1641 // Gh_D11G0802 // Gh_D06G2033 // Gh_D01G0167 // Gh_D06G0357 // Gh_A11G0906 // Gh_A05G1769 // Gh_D09G1338 // Gh_D11G2928 // Gh_A12G1267 // Gh_D13G0320 // Gh_D03G0450 // Gh_D12…
Root	3	GO:0003700	Molecular Function	transcription factor activity, sequence-specific DNA binding	119	3.1e-16	1.4e-13	// Gh_D03G0441 // Gh_A08G2189 // Gh_A02G1428 // Gh_D12G0960 // Gh_A06G0536 // Gh_A01G0119 // Gh_A02G1301 // Gh_D08G1535 // Gh_D08G1534 // Gh_A05G2150 // Gh_A05G2151 // Gh_D03G0161 // Gh_D02G1846 // Gh_D08G1333 // Gh_A05G1641 // Gh_D11G0802 // Gh_D06G2033 // Gh_D01G0167 // Gh_D06G0357 // Gh_A11G0906 // Gh_A05G1769 // Gh_D09G1338 // Gh_D11G2928 // Gh_A12G1267 // Gh_D13G0320 // Gh_D03G0450 // Gh_D12…
Root	3	GO:0016705	Molecular Function	oxidoreductase activity, acting on paired donors, with incorporation or reduction of molecular oxygen	77	5.5e-09	1.7e-06	// Gh_D11G0429 // Gh_D03G0782 // Gh_D09G2182 // Gh_A05G2953 // Gh_D05G2484 // Gh_A01G0696 // Gh_A05G2878 // Gh_D11G0392 // Gh_A09G2498 // Gh_D01G2224 // Gh_A10G0299 // Gh_A13G2343 // Gh_D05G3862 // Gh_D05G1893 // Gh_A13G2340 // Gh_D01G0300 // Gh_A05G2685 // Gh_A11G1813 // Gh_D05G0646 // Gh_D10G2454 // Gh_D04G0742 // Gh_A05G2224 // Gh_D10G0613 // Gh_A08G1685 // Gh_A06G0689 // Gh_D03G1482 // Gh_A05…
Root	3	GO:0043565	Molecular Function	sequence-specific DNA binding	64	7.2e-07	0.00017	// Gh_D03G0441 // Gh_A08G2189 // Gh_A02G1428 // Gh_D04G0203 // Gh_A13G0696 // Gh_A01G0796 // Gh_A06G0536 // Gh_D09G0213 // Gh_A02G1301 // Gh_D11G2928 // Gh_A09G2437 // Gh_A11G0426 // Gh_A09G0225 // Gh_D07G0023 // Gh_A12G2292 // Gh_D05G1946 // Gh_A02G1042 // Gh_D03G0161 // Gh_A13G1655 // Gh_A08G1122 // Gh_D08G1333 // Gh_A05G1641 // Gh_A13G1545 // Gh_A12G1124 // Gh_D12G1243 // Gh_D06G2033 // Gh_D06…
Root	3	GO:0051213	Molecular Function	dioxygenase activity	35	2.6e-06	0.00048	// Gh_D11G0429 // Gh_D09G2182 // Gh_A08G1864 // Gh_A08G1685 // Gh_A05G2878 // Gh_D01G2224 // Gh_A10G0299 // Gh_A13G2343 // Gh_D05G3862 // Gh_D05G2154 // Gh_A13G2340 // Gh_D01G0300 // Gh_D10G0613 // Gh_D10G2595 // Gh_A07G0773 // Gh_A07G0774 // Gh_A09G1983 // Gh_A09G1980 // Gh_D09G1564 // Gh_D13G1609 // Gh_D13G0261 // Gh_D10G2454 // Gh_A01G1964 // Gh_A10G0504 // Gh_A09G1020 // Gh_D13G2157 // Gh_D13…
Root	3	GO:0016706	Molecular Function	oxidoreductase activity, acting on paired donors, with incorporation or reduction of molecular oxygen, 2-oxoglutarate as one donor, and incorporation of one atom each of oxygen into both donors	31	6.1e-06	0.00095	// Gh_D11G0429 // Gh_D09G2182 // Gh_A08G1685 // Gh_A05G2878 // Gh_D01G2224 // Gh_A10G0299 // Gh_A13G2343 // Gh_D05G3862 // Gh_A13G2340 // Gh_D01G0300 // Gh_D10G0613 // Gh_A07G0773 // Gh_A07G0774 // Gh_A09G1983 // Gh_A09G1980 // Gh_D09G1564 // Gh_D13G1609 // Gh_D13G0261 // Gh_D10G2454 // Gh_A01G1964 // Gh_A09G1020 // Gh_D13G2157 // Gh_D13G2153 // Gh_A01G2049 // Gh_A09G1543 // Gh_A13G1787 // Gh_D13…
Root	3	GO:0005506	Molecular Function	iron ion binding	56	8.9e-06	0.0012	// Gh_D03G0782 // Gh_A04G1107 // Gh_A08G1864 // Gh_A05G2953 // Gh_D05G2484 // Gh_A01G0696 // Gh_A05G2878 // Gh_D11G0392 // Gh_A09G2498 // Gh_D01G2224 // Gh_A10G0299 // Gh_D05G1893 // Gh_A09G2418 // Gh_D01G0300 // Gh_D03G1482 // Gh_A11G1813 // Gh_D05G0646 // Gh_D04G0742 // Gh_A05G2224 // Gh_D10G0613 // Gh_A06G0689 // Gh_D10G2595 // Gh_A05G1705 // Gh_D10G2057 // Gh_D09G0920 // Gh_A05G0684 // Gh_D09…
Root	3	GO:0001067	Molecular Function	regulatory region nucleic acid binding	10	0.00011	0.0087	// Gh_D07G1346 // Gh_D11G0473 // Gh_A05G1913 // Gh_A08G1509 // Gh_D11G1879 // Gh_A11G0410 // Gh_A07G1237 // Gh_D05G2148 // Gh_A11G0906 // Gh_D03G0161
Root	3	GO:0044212	Molecular Function	transcription regulatory region DNA binding	10	0.00011	0.0087	// Gh_D07G1346 // Gh_D11G0473 // Gh_A05G1913 // Gh_A08G1509 // Gh_D11G1879 // Gh_A11G0410 // Gh_A07G1237 // Gh_D05G2148 // Gh_A11G0906 // Gh_D03G0161
Root	3	GO:0000975	Molecular Function	regulatory region DNA binding	10	0.00011	0.0087	// Gh_D07G1346 // Gh_D11G0473 // Gh_A05G1913 // Gh_A08G1509 // Gh_D11G1879 // Gh_A11G0410 // Gh_A07G1237 // Gh_D05G2148 // Gh_A11G0906 // Gh_D03G0161
Root	3	GO:1990837	Molecular Function	sequence-specific double-stranded DNA binding	10	0.00011	0.0087	// Gh_D07G1346 // Gh_D11G0473 // Gh_A05G1913 // Gh_A08G1509 // Gh_D11G1879 // Gh_A11G0410 // Gh_A07G1237 // Gh_D05G2148 // Gh_A11G0906 // Gh_D03G0161
Root	3	GO:0000976	Molecular Function	transcription regulatory region sequence-specific DNA binding	10	0.00011	0.0087	// Gh_D07G1346 // Gh_D11G0473 // Gh_A05G1913 // Gh_A08G1509 // Gh_D11G1879 // Gh_A11G0410 // Gh_A07G1237 // Gh_D05G2148 // Gh_A11G0906 // Gh_D03G0161
Root	3	GO:0016491	Molecular Function	oxidoreductase activity	153	0.00037	0.026	// Gh_A08G1864 // Gh_A05G2953 // Gh_A01G0696 // Gh_D07G2239 // Gh_D09G2182 // Gh_D04G1223 // Gh_A13G2343 // Gh_A13G2340 // Gh_A03G2111 // Gh_D06G1340 // Gh_A05G1479 // Gh_A11G0336 // Gh_A01G0506 // Gh_D10G2595 // Gh_A08G1269 // Gh_A03G0139 // Gh_A01G1740 // Gh_D10G2057 // Gh_A05G0684 // Gh_D06G0296 // Gh_D07G1540 // Gh_D06G0959 // Gh_A09G1292 // Gh_D06G0790 // Gh_A06G0731 // Gh_A09G1020 // Gh_A01…
Root	3	GO:0004722	Molecular Function	protein serine/threonine phosphatase activity	13	0.00039	0.026	// Gh_A10G1998 // Gh_D06G0465 // Gh_D05G0089 // Gh_A05G0034 // Gh_A07G1188 // Gh_A11G0382 // Gh_D10G2305 // Gh_A02G0554 // Gh_A09G1649 // Gh_D03G0007 // Gh_D07G1289 // Gh_D02G0618 // Gh_D12G2424
Root	3	GO:0020037	Molecular Function	heme binding	51	0.00041	0.026	// Gh_A03G0437 // Gh_A01G2012 // Gh_D03G0782 // Gh_A09G2498 // Gh_A05G2953 // Gh_A07G1291 // Gh_A01G0696 // Gh_A05G0525 // Gh_A04G1107 // Gh_D05G1893 // Gh_A05G2685 // Gh_A11G1813 // Gh_A05G1479 // Gh_D04G0742 // Gh_A05G2224 // Gh_A06G0689 // Gh_D03G1482 // Gh_A05G1705 // Gh_D02G1110 // Gh_D10G2057 // Gh_D09G0920 // Gh_A05G0684 // Gh_D08G0085 // Gh_D07G1347 // Gh_D05G2983 // Gh_A09G1292 // Gh_D06…
Root	3	GO:0003824	Molecular Function	catalytic activity	633	0.00075	0.044	// Gh_A06G0922 // Gh_A08G2026 // Gh_A06G0921 // Gh_A08G1864 // Gh_A05G2953 // Gh_A08G2180 // Gh_A01G0696 // Gh_D02G2169 // Gh_A12G2571 // Gh_D04G1223 // Gh_A10G1998 // Gh_A06G1327 // Gh_A13G1631 // Gh_A09G1711 // Gh_D01G2070 // Gh_D01G2071 // Gh_D01G2072 // Gh_D01G2073 // Gh_D12G0458 // Gh_A12G1598 // Gh_D11G1740 // Gh_A08G1460 // Gh_A08G1269 // Gh_A03G0139 // Gh_A06G0580 // Gh_A06G0581 // Gh_D06…
Root	3	GO:0046906	Molecular Function	tetrapyrrole binding	51	0.00087	0.048	// Gh_A03G0437 // Gh_A01G2012 // Gh_D03G0782 // Gh_A09G2498 // Gh_A05G2953 // Gh_A07G1291 // Gh_A01G0696 // Gh_A05G0525 // Gh_A04G1107 // Gh_D05G1893 // Gh_A05G2685 // Gh_A11G1813 // Gh_A05G1479 // Gh_D04G0742 // Gh_A05G2224 // Gh_A06G0689 // Gh_D03G1482 // Gh_A05G1705 // Gh_D02G1110 // Gh_D10G2057 // Gh_D09G0920 // Gh_A05G0684 // Gh_D08G0085 // Gh_D07G1347 // Gh_D05G2983 // Gh_A09G1292 // Gh_D06…
Root	12	GO:0008762	Molecular Function	UDP-N-acetylmuramate dehydrogenase activity	19	4.5e-07	0.00054	// Gh_D04G0688 // Gh_D13G0195 // Gh_D10G0067 // Gh_D05G0391 // Gh_A10G1158 // Gh_D10G0069 // Gh_A02G0172 // Gh_D02G1069 // Gh_A10G0060 // Gh_A10G0061 // Gh_D06G1959 // Gh_A06G1604 // Gh_A13G0113 // Gh_D13G0129 // Gh_A11G0580 // Gh_A13G0180 // Gh_A10G0059 // Gh_D12G2476 // Gh_A10G0065
Root	12	GO:0003682	Molecular Function	chromatin binding	70	9.1e-07	0.00054	// Gh_D09G2229 // Gh_A11G0440 // Gh_Sca005054G02 // Gh_A08G2049 // Gh_A12G1781 // Gh_D01G0792 // Gh_A10G1978 // Gh_D07G0029 // Gh_D13G1130 // Gh_A12G1504 // Gh_A08G1061 // Gh_D07G1491 // Gh_D10G2284 // Gh_A08G1514 // Gh_D08G2456 // Gh_A04G0781 // Gh_A10G1563 // Gh_A11G2007 // Gh_D09G0944 // Gh_D02G0481 // Gh_D05G2544 // Gh_D07G0941 // Gh_A13G0225 // Gh_A07G1617 // Gh_D05G2372 // Gh_D11G0511 // Gh…
Root	12	GO:0044877	Molecular Function	macromolecular complex binding	73	1.6e-06	0.00062	// Gh_D09G2229 // Gh_A11G0440 // Gh_Sca005054G02 // Gh_A08G2049 // Gh_A12G1781 // Gh_D01G0792 // Gh_A10G1978 // Gh_D07G0029 // Gh_D13G1130 // Gh_A12G1504 // Gh_D08G2456 // Gh_A05G1967 // Gh_D07G1491 // Gh_D10G2284 // Gh_A08G1514 // Gh_A08G1061 // Gh_A04G0781 // Gh_A10G1563 // Gh_A11G2007 // Gh_D09G0944 // Gh_D02G0481 // Gh_D05G2544 // Gh_A05G0285 // Gh_D07G0941 // Gh_A13G0225 // Gh_A07G1617 // Gh…
Root	12	GO:0003700	Molecular Function	transcription factor activity, sequence-specific DNA binding	119	2.9e-06	0.0007	// Gh_A12G1116 // Gh_A13G2204 // Gh_A07G2274 // Gh_D09G2186 // Gh_A07G0605 // Gh_D02G1493 // Gh_A06G1322 // Gh_D01G2154 // Gh_D03G1427 // Gh_D12G0214 // Gh_A11G3021 // Gh_A02G1392 // Gh_A12G0212 // Gh_D10G0255 // Gh_D09G1587 // Gh_A05G0234 // Gh_A01G1273 // Gh_D11G0239 // Gh_A12G1668 // Gh_A11G1801 // Gh_A01G0997 // Gh_A09G0490 // Gh_D07G1486 // Gh_D02G0698 // Gh_D07G1396 // Gh_D05G0354 // Gh_A06…
Root	12	GO:0001071	Molecular Function	nucleic acid binding transcription factor activity	119	2.9e-06	0.0007	// Gh_A12G1116 // Gh_A13G2204 // Gh_A07G2274 // Gh_D09G2186 // Gh_A07G0605 // Gh_D02G1493 // Gh_A06G1322 // Gh_D01G2154 // Gh_D03G1427 // Gh_D12G0214 // Gh_A11G3021 // Gh_A02G1392 // Gh_A12G0212 // Gh_D10G0255 // Gh_D09G1587 // Gh_A05G0234 // Gh_A01G1273 // Gh_D11G0239 // Gh_A12G1668 // Gh_A11G1801 // Gh_A01G0997 // Gh_A09G0490 // Gh_D07G1486 // Gh_D02G0698 // Gh_D07G1396 // Gh_D05G0354 // Gh_A06…
Root	12	GO:0003824	Molecular Function	catalytic activity	948	5.1e-06	0.001	// Gh_A08G0960 // Gh_A09G2323 // Gh_D07G2294 // Gh_D01G0952 // Gh_A10G1307 // Gh_D06G1104 // Gh_A05G1005 // Gh_A08G2028 // Gh_A08G1603 // Gh_A11G0637 // Gh_A11G1383 // Gh_D11G3301 // Gh_A03G0252 // Gh_D10G1644 // Gh_D08G0003 // Gh_A06G1754 // Gh_A11G1522 // Gh_A01G0747 // Gh_D13G0416 // Gh_D06G0459 // Gh_D07G0736 // Gh_A12G1615 // Gh_D02G0165 // Gh_A10G2349 // Gh_A13G0044 // Gh_A10G1391 // Gh_D03…
Root	12	GO:0004674	Molecular Function	protein serine/threonine kinase activity	141	5.4e-05	0.0086	// Gh_A05G1164 // Gh_A02G0743 // Gh_D13G1334 // Gh_D01G0255 // Gh_D10G0004 // Gh_D06G0789 // Gh_D09G0682 // Gh_D07G0434 // Gh_A09G1157 // Gh_A11G1522 // Gh_A05G1471 // Gh_D06G0459 // Gh_A09G1587 // Gh_A09G0833 // Gh_D01G0268 // Gh_A07G1890 // Gh_D11G2549 // Gh_D12G0113 // Gh_D09G2110 // Gh_A02G1393 // Gh_D08G2141 // Gh_D01G1809 // Gh_D05G3834 // Gh_D03G0302 // Gh_D09G0451 // Gh_A07G0371 // Gh_A10…
Root	12	GO:0004713	Molecular Function	protein tyrosine kinase activity	167	5.7e-05	0.0086	// Gh_A05G1164 // Gh_A02G0743 // Gh_D13G1334 // Gh_D10G0004 // Gh_D06G0789 // Gh_D09G0682 // Gh_D07G0434 // Gh_A09G1157 // Gh_A11G1522 // Gh_A05G1471 // Gh_D06G0459 // Gh_A09G1587 // Gh_A09G0833 // Gh_D01G0268 // Gh_A07G1890 // Gh_D11G2549 // Gh_D12G0113 // Gh_D09G2110 // Gh_A01G0680 // Gh_A02G1393 // Gh_A05G0140 // Gh_D08G2141 // Gh_D01G1809 // Gh_D05G3834 // Gh_D03G0302 // Gh_D09G0451 // Gh_A07…
Root	12	GO:0050664	Molecular Function	oxidoreductase activity, acting on NAD(P)H, oxygen as acceptor	8	8.8e-05	0.011	// Gh_A11G2426 // Gh_D05G2471 // Gh_D12G2750 // Gh_A05G2211 // Gh_A12G2669 // Gh_D11G2743 // Gh_D08G1257 // Gh_D05G1864
Root	12	GO:0016616	Molecular Function	oxidoreductase activity, acting on the CH-OH group of donors, NAD or NADP as acceptor	35	9.4e-05	0.011	// Gh_D04G0688 // Gh_D09G0606 // Gh_A02G0172 // Gh_D03G0562 // Gh_D13G0195 // Gh_D13G1316 // Gh_D02G1222 // Gh_D09G1140 // Gh_A09G1135 // Gh_A13G0180 // Gh_D05G0836 // Gh_D10G0067 // Gh_D05G0391 // Gh_A10G1158 // Gh_D10G0069 // Gh_D02G1069 // Gh_A10G0060 // Gh_A10G0061 // Gh_D06G1959 // Gh_A10G0065 // Gh_D13G0129 // Gh_A10G1469 // Gh_D07G1438 // Gh_A06G1604 // Gh_A11G0580 // Gh_D07G0663 // Gh_A09…
Root	12	GO:0043565	Molecular Function	sequence-specific DNA binding	75	0.00022	0.024	// Gh_D03G0850 // Gh_A12G1116 // Gh_A12G1137 // Gh_D08G1112 // Gh_A13G2204 // Gh_A06G0879 // Gh_D04G1074 // Gh_A10G1028 // Gh_D06G0579 // Gh_D03G1546 // Gh_D07G1944 // Gh_A02G1563 // Gh_D12G1825 // Gh_A11G3021 // Gh_A06G1322 // Gh_A05G3186 // Gh_D06G0254 // Gh_A08G0216 // Gh_D06G1651 // Gh_A03G1664 // Gh_A10G0827 // Gh_D05G0739 // Gh_D01G2154 // Gh_D03G1427 // Gh_D10G1797 // Gh_D10G0757 // Gh_A07…
Root	48	GO:0016491	Molecular Function	oxidoreductase activity	185	3.2e-13	3.2e-10	// Gh_D10G1086 // Gh_D10G1082 // Gh_D08G1867 // Gh_D03G0688 // Gh_A03G2057 // Gh_A03G2153 // Gh_D08G2033 // Gh_D08G2223 // Gh_A13G2342 // Gh_D10G1249 // Gh_A13G2341 // Gh_D01G0186 // Gh_A10G0869 // Gh_A01G1458 // Gh_D05G0154 // Gh_D11G2666 // Gh_D12G0199 // Gh_A05G0479 // Gh_A07G0168 // Gh_D07G0803 // Gh_D08G1133 // Gh_D08G0832 // Gh_A03G1667 // Gh_D11G2098 // Gh_A10G1377 // Gh_A07G2261 // Gh_A07…
Root	48	GO:0003995	Molecular Function	acyl-CoA dehydrogenase activity	13	4.2e-11	2.2e-08	// Gh_D10G2577 // Gh_A09G0992 // Gh_D02G0551 // Gh_A10G0763 // Gh_D11G2205 // Gh_A13G2171 // Gh_A11G1832 // Gh_D13G0976 // Gh_A01G0141 // Gh_A09G2434 // Gh_D09G1012 // Gh_D01G0186 // Gh_A02G0491
Root	48	GO:0003824	Molecular Function	catalytic activity	619	5.2e-08	1.8e-05	// Gh_A07G0951 // Gh_D07G1030 // Gh_D03G0688 // Gh_A03G2153 // Gh_A04G0236 // Gh_D08G0005 // Gh_D05G0013 // Gh_D11G1628 // Gh_D11G2666 // Gh_D10G0054 // Gh_A03G1137 // Gh_D12G2638 // Gh_A02G0367 // Gh_D11G2098 // Gh_A02G1410 // Gh_D08G1871 // Gh_D05G1016 // Gh_A12G1478 // Gh_A09G1295 // Gh_D05G1609 // Gh_D02G2034 // Gh_D05G1769 // Gh_A11G1002 // Gh_A03G1397 // Gh_D11G1174 // Gh_D08G2033 // Gh_A07…
Root	48	GO:0020037	Molecular Function	heme binding	60	8.9e-08	2.3e-05	// Gh_A08G2364 // Gh_A08G1806 // Gh_D07G1013 // Gh_D05G0336 // Gh_A03G0944 // Gh_D13G0888 // Gh_D02G1327 // Gh_D08G2033 // Gh_D02G1997 // Gh_A11G0400 // Gh_D11G1986 // Gh_A04G0639 // Gh_D04G0130 // Gh_D05G1896 // Gh_A03G1667 // Gh_A05G2401 // Gh_A11G1745 // Gh_D07G1829 // Gh_D05G0879 // Gh_D08G2673 // Gh_D05G0154 // Gh_D08G1867 // Gh_A05G3239 // Gh_A11G0840 // Gh_D02G2083 // Gh_A05G0748 // Gh_A05…
Root	48	GO:0046906	Molecular Function	tetrapyrrole binding	60	2.7e-07	5.6e-05	// Gh_A08G2364 // Gh_A08G1806 // Gh_D07G1013 // Gh_D05G0336 // Gh_A03G0944 // Gh_D13G0888 // Gh_D02G1327 // Gh_D08G2033 // Gh_D02G1997 // Gh_A11G0400 // Gh_D11G1986 // Gh_A04G0639 // Gh_D04G0130 // Gh_D05G1896 // Gh_A03G1667 // Gh_A05G2401 // Gh_A11G1745 // Gh_D07G1829 // Gh_D05G0879 // Gh_D08G2673 // Gh_D05G0154 // Gh_D08G1867 // Gh_A05G3239 // Gh_A11G0840 // Gh_D02G2083 // Gh_A05G0748 // Gh_A05…
Root	48	GO:0004601	Molecular Function	peroxidase activity	26	3.7e-07	6.2e-05	// Gh_A08G1806 // Gh_D03G0688 // Gh_D02G1327 // Gh_D02G1997 // Gh_A11G0400 // Gh_D04G0130 // Gh_A05G2401 // Gh_A03G2153 // Gh_D05G0154 // Gh_A05G3239 // Gh_A05G1666 // Gh_A08G0714 // Gh_A05G2945 // Gh_D08G2167 // Gh_A10G1317 // Gh_D12G0853 // Gh_A03G0944 // Gh_A04G0639 // Gh_D08G0832 // Gh_D10G1158 // Gh_D05G2666 // Gh_D12G2504 // Gh_A05G3489 // Gh_D03G1382 // Gh_A02G1791 // Gh_A12G2622
Root	48	GO:0016684	Molecular Function	oxidoreductase activity, acting on peroxide as acceptor	26	4.7e-07	6.8e-05	// Gh_A08G1806 // Gh_D03G0688 // Gh_D02G1327 // Gh_D02G1997 // Gh_A11G0400 // Gh_D04G0130 // Gh_A05G2401 // Gh_A03G2153 // Gh_D05G0154 // Gh_A05G3239 // Gh_A05G1666 // Gh_A08G0714 // Gh_A05G2945 // Gh_D08G2167 // Gh_A10G1317 // Gh_D12G0853 // Gh_A03G0944 // Gh_A04G0639 // Gh_D08G0832 // Gh_D10G1158 // Gh_D05G2666 // Gh_D12G2504 // Gh_A05G3489 // Gh_D03G1382 // Gh_A02G1791 // Gh_A12G2622
Root	48	GO:0016209	Molecular Function	antioxidant activity	26	1.9e-06	0.00024	// Gh_A08G1806 // Gh_D03G0688 // Gh_D02G1327 // Gh_D02G1997 // Gh_A11G0400 // Gh_D04G0130 // Gh_A05G2401 // Gh_A03G2153 // Gh_D05G0154 // Gh_A05G3239 // Gh_A05G1666 // Gh_A08G0714 // Gh_A05G2945 // Gh_D08G2167 // Gh_A10G1317 // Gh_D12G0853 // Gh_A03G0944 // Gh_A04G0639 // Gh_D08G0832 // Gh_D10G1158 // Gh_D05G2666 // Gh_D12G2504 // Gh_A05G3489 // Gh_D03G1382 // Gh_A02G1791 // Gh_A12G2622
Root	48	GO:0016627	Molecular Function	oxidoreductase activity, acting on the CH-CH group of donors	14	3.2e-06	0.00036	// Gh_D10G2577 // Gh_A09G0992 // Gh_D02G0551 // Gh_A10G0763 // Gh_D01G0186 // Gh_D11G2205 // Gh_A13G2171 // Gh_A11G1832 // Gh_D13G0976 // Gh_A01G0141 // Gh_A09G2434 // Gh_D09G1012 // Gh_A09G2381 // Gh_A02G0491
Root	48	GO:0008762	Molecular Function	UDP-N-acetylmuramate dehydrogenase activity	13	8.2e-06	0.00083	// Gh_A10G0869 // Gh_D07G2372 // Gh_D10G0885 // Gh_D10G0066 // Gh_A10G1382 // Gh_A06G2102 // Gh_A06G1602 // Gh_D06G1281 // Gh_D02G0215 // Gh_A07G0168 // Gh_D10G1082 // Gh_D06G1956 // Gh_D08G2577
Root	48	GO:0048037	Molecular Function	cofactor binding	53	1.3e-05	0.0012	// Gh_D09G0742 // Gh_D07G2372 // Gh_D10G1082 // Gh_A05G0211 // Gh_D06G1281 // Gh_A11G1832 // Gh_D09G0309 // Gh_D01G0186 // Gh_D12G0474 // Gh_A10G0869 // Gh_A01G1458 // Gh_D08G0005 // Gh_D03G1112 // Gh_D12G0199 // Gh_A03G1620 // Gh_D02G0215 // Gh_A10G2246 // Gh_A07G0168 // Gh_D08G1936 // Gh_D06G1956 // Gh_D10G2577 // Gh_A12G2168 // Gh_D08G2577 // Gh_D06G1509 // Gh_A10G0763 // Gh_A06G2102 // Gh_D13…
Root	48	GO:0061135	Molecular Function	endopeptidase regulator activity	10	2.2e-05	0.0015	// Gh_A11G1177 // Gh_A11G1178 // Gh_D04G0198 // Gh_D05G2818 // Gh_D02G0206 // Gh_D02G1130 // Gh_D09G1042 // Gh_A05G3386 // Gh_D04G0197 // Gh_A02G0165
Root	48	GO:0061134	Molecular Function	peptidase regulator activity	10	2.2e-05	0.0015	// Gh_A11G1177 // Gh_A11G1178 // Gh_D04G0198 // Gh_D05G2818 // Gh_D02G0206 // Gh_D02G1130 // Gh_D09G1042 // Gh_A05G3386 // Gh_D04G0197 // Gh_A02G0165
Root	48	GO:0004866	Molecular Function	endopeptidase inhibitor activity	10	2.2e-05	0.0015	// Gh_A11G1177 // Gh_A11G1178 // Gh_D04G0198 // Gh_D05G2818 // Gh_D02G0206 // Gh_D02G1130 // Gh_D09G1042 // Gh_A05G3386 // Gh_D04G0197 // Gh_A02G0165
Root	48	GO:0030414	Molecular Function	peptidase inhibitor activity	10	2.2e-05	0.0015	// Gh_A11G1177 // Gh_A11G1178 // Gh_D04G0198 // Gh_D05G2818 // Gh_D02G0206 // Gh_D02G1130 // Gh_D09G1042 // Gh_A05G3386 // Gh_D04G0197 // Gh_A02G0165
Root	48	GO:0016762	Molecular Function	xyloglucan:xyloglucosyl transferase activity	10	2.8e-05	0.0017	// Gh_D08G2086 // Gh_D12G0752 // Gh_A08G1736 // Gh_A06G0558 // Gh_A08G0195 // Gh_D08G0272 // Gh_D08G1682 // Gh_A08G1387 // Gh_A13G0271 // Gh_D13G0290
Root	48	GO:0016705	Molecular Function	oxidoreductase activity, acting on paired donors, with incorporation or reduction of molecular oxygen	60	2.9e-05	0.0017	// Gh_A08G2364 // Gh_A12G0883 // Gh_D07G1013 // Gh_D05G0336 // Gh_D13G2160 // Gh_D13G0888 // Gh_D08G2033 // Gh_A12G0685 // Gh_D11G1986 // Gh_A02G1490 // Gh_A13G2342 // Gh_D05G1896 // Gh_A13G2341 // Gh_A03G1667 // Gh_A06G0518 // Gh_A08G0353 // Gh_D07G1829 // Gh_D05G0879 // Gh_A01G1458 // Gh_D08G1867 // Gh_A13G1773 // Gh_A07G0935 // Gh_A13G1797 // Gh_D02G2083 // Gh_D08G1133 // Gh_A13G0244 // Gh_A05…
Root	48	GO:0050660	Molecular Function	flavin adenine dinucleotide binding	23	3.6e-05	0.002	// Gh_D07G2372 // Gh_D10G1082 // Gh_A06G2102 // Gh_D06G1281 // Gh_D01G0186 // Gh_A10G0869 // Gh_A01G1458 // Gh_D10G0066 // Gh_A11G1832 // Gh_D02G0215 // Gh_A07G0168 // Gh_D06G1956 // Gh_D10G2577 // Gh_A10G0763 // Gh_A01G0141 // Gh_A06G1602 // Gh_D08G2577 // Gh_D10G0885 // Gh_A10G1382 // Gh_D08G0759 // Gh_D11G2205 // Gh_A08G0657 // Gh_D02G1262
Root	48	GO:0016701	Molecular Function	oxidoreductase activity, acting on single donors with incorporation of molecular oxygen	11	0.0001	0.0055	// Gh_A04G0975 // Gh_D04G1519 // Gh_D10G0602 // Gh_A06G0608 // Gh_D03G1637 // Gh_D08G2223 // Gh_A01G0420 // Gh_A07G0741 // Gh_D01G0424 // Gh_D07G0803 // Gh_A10G0562
Root	48	GO:0003997	Molecular Function	acyl-CoA oxidase activity	6	0.00012	0.0063	// Gh_D10G2577 // Gh_A10G0763 // Gh_D11G2205 // Gh_A11G1832 // Gh_A01G0141 // Gh_D01G0186
Root	48	GO:0003682	Molecular Function	chromatin binding	42	0.0002	0.0096	// Gh_D07G1015 // Gh_A05G3434 // Gh_A11G2091 // Gh_A05G2666 // Gh_Sca005244G01 // Gh_D05G2173 // Gh_A11G0012 // Gh_D04G1301 // Gh_Sca005341G01 // Gh_A06G1779 // Gh_A02G1369 // Gh_D11G2061 // Gh_A09G0645 // Gh_A13G0637 // Gh_A10G1504 // Gh_A08G0178 // Gh_D01G1351 // Gh_D03G0355 // Gh_D12G2638 // Gh_D07G0984 // Gh_A12G1244 // Gh_A03G0881 // Gh_D12G0749 // Gh_D13G0630 // Gh_A05G1090 // Gh_D13G0754 /…
Root	48	GO:0004553	Molecular Function	hydrolase activity, hydrolyzing O-glycosyl compounds	45	0.00022	0.01	// Gh_D07G0249 // Gh_D08G1682 // Gh_D04G1322 // Gh_A06G0439 // Gh_A06G0558 // Gh_A08G0195 // Gh_D08G0842 // Gh_A07G0195 // Gh_A08G1387 // Gh_D13G0290 // Gh_A09G2067 // Gh_D01G1563 // Gh_Sca059080G01 // Gh_A04G1013 // Gh_D06G0479 // Gh_A13G0271 // Gh_A08G1736 // Gh_D12G2437 // Gh_A07G0102 // Gh_D03G0803 // Gh_D13G1505 // Gh_D05G1937 // Gh_A11G2087 // Gh_A12G2714 // Gh_D05G0088 // Gh_A12G2301 // Gh…
Root	48	GO:0050662	Molecular Function	coenzyme binding	36	0.00029	0.013	// Gh_D07G2372 // Gh_D10G1082 // Gh_A06G2102 // Gh_D06G1281 // Gh_A11G1832 // Gh_D09G0309 // Gh_D01G0186 // Gh_D12G0474 // Gh_A10G0869 // Gh_A01G1458 // Gh_D08G0005 // Gh_D12G0199 // Gh_A03G1620 // Gh_D02G0215 // Gh_A07G0168 // Gh_D06G1956 // Gh_D10G2577 // Gh_D08G2577 // Gh_A10G0763 // Gh_D07G1385 // Gh_A01G0141 // Gh_A06G1602 // Gh_A12G2067 // Gh_D02G2034 // Gh_D10G0066 // Gh_A07G1275 // Gh_D10…
Root	48	GO:0016634	Molecular Function	oxidoreductase activity, acting on the CH-CH group of donors, oxygen as acceptor	6	0.00036	0.015	// Gh_D10G2577 // Gh_A10G0763 // Gh_D11G2205 // Gh_A11G1832 // Gh_A01G0141 // Gh_D01G0186
Root	48	GO:0016798	Molecular Function	hydrolase activity, acting on glycosyl bonds	46	0.00041	0.017	// Gh_D07G0249 // Gh_D08G1682 // Gh_D04G1322 // Gh_A06G0439 // Gh_A06G0558 // Gh_A08G0195 // Gh_D08G0842 // Gh_A07G0195 // Gh_A08G1387 // Gh_D13G0290 // Gh_A09G2067 // Gh_D13G2016 // Gh_D01G1563 // Gh_Sca059080G01 // Gh_A04G1013 // Gh_D06G0479 // Gh_A13G0271 // Gh_A08G1736 // Gh_D12G2437 // Gh_A07G0102 // Gh_D03G0803 // Gh_D13G1505 // Gh_D05G1937 // Gh_A11G2087 // Gh_A12G2714 // Gh_D05G0088 // Gh…
Root	48	GO:0005506	Molecular Function	iron ion binding	46	0.00053	0.021	// Gh_A08G2364 // Gh_D07G1013 // Gh_D05G0336 // Gh_D08G2033 // Gh_D08G2223 // Gh_D05G2919 // Gh_A12G0685 // Gh_D11G1986 // Gh_A02G1490 // Gh_D05G1896 // Gh_A03G1667 // Gh_A11G1745 // Gh_D07G1829 // Gh_D05G0879 // Gh_D08G1867 // Gh_D03G1637 // Gh_A06G0608 // Gh_D02G2083 // Gh_A10G0562 // Gh_A05G1709 // Gh_D12G0394 // Gh_A03G0424 // Gh_D13G0888 // Gh_A12G2678 // Gh_D08G2673 // Gh_A02G0224 // Gh_A06…
Root	48	GO:0044877	Molecular Function	macromolecular complex binding	42	0.00081	0.031	// Gh_D07G1015 // Gh_A05G3434 // Gh_A11G2091 // Gh_A05G2666 // Gh_Sca005244G01 // Gh_D05G2173 // Gh_A11G0012 // Gh_D04G1301 // Gh_Sca005341G01 // Gh_A06G1779 // Gh_A02G1369 // Gh_D11G2061 // Gh_A09G0645 // Gh_A13G0637 // Gh_A10G1504 // Gh_A08G0178 // Gh_D01G1351 // Gh_D03G0355 // Gh_D12G2638 // Gh_D07G0984 // Gh_A12G1244 // Gh_A03G0881 // Gh_D12G0749 // Gh_D13G0630 // Gh_A05G1090 // Gh_D13G0754 /…
