# Supplementary material for: Genetic regulatory networks for salt-alkali stress in Gossypium hirsutum with differing morphological characteristics
Source: BMC Genomics. 2020 Jan 6;21:15. doi: 10.1186/s12864-019-6375-9 (PMC6945603; doi:10.1186/s12864-019-6375-9)
Supplement: Supplementary file 12 — Additional file 12: Table S8. List of primers used for RT-qPCR and VIGS. [file 12864_2019_6375_MOESM12_ESM.xlsx]

## Sheet: Sheet1
Table S8 List of primers used for qRT-PCR and VIGS.
Gene ID	Forward Primer(5'-3')	Reverse Primer(5'-3')	Experment
Gh_D05G0440	GTGAGTAAGGTTACCGAATTCTCGGTGAATGAAGTCGAGGC	CGTGAGCTCGGTACCGGATCCGGGCACATGGATGAAACACG	VIGS
Gh_A01G1607	GTGAGTAAGGTTACCGAATTCCGACTTGCGACGGATTTTCG	CGTGAGCTCGGTACCGGATCCGCCTCAATCTTGGTGCTGTG	VIGS
Gh_D05G0440	TCGGTGAATGAAGTCGAGGC	TTGCTGCCTATGGGTGTCTG	qRT-PCR
Gh_A05G0335	TGTGCTTCGTAATCCCAACCT	GAGATAGGAAAGGGCCAAGGG	qRT-PCR
Gh_A01G1607	CACCAAGATTGAGGCAGCCAT	GTCACAGTCTCCATGACCACC	qRT-PCR
Gh_A07G1736	GATCTCTGAGGCTCCCTTGC	AGAGATTCCAGTACATGGTCTTCC	qRT-PCR
Gh_D05G3496	CCCACAAGGATTCATGCAAAGA	ACTGGTACCTCTGCCATTGT	qRT-PCR
Gh_A01G0541	ACTGGAGACCTATCCGATTTGC	GATCCGTCGTTTCCGGATGA	qRT-PCR
Gh_D04G1544	TCGACCAGGTTTTCACTGACC	ATATGCCGTTGGTGCAGATTG	qRT-PCR
Gh_D07G1980	TGGCCACTCCAAAAGGAGAC	ATCAACACCGTTCCCAACCA	qRT-PCR
Gh_A10G0566	TGTTGGGTATGGGTTGCTAGAG	CCAACCAAAGCGAAAGCACA	qRT-PCR
Gh_A07G1650	GAGTGGGCACAACATTGCTAC	GTCCATACACCACTTCGCTCA	qRT-PCR
Gh_D07G1835	TTCGGAATTGTGGTAGGCGT	CCTTCACTGGAACTCCTGTACC	qRT-PCR
Gh_D02G0306	ACCAAAGCGTGGGTTGTGT	CACGCACATCTCTCTTCCATC	qRT-PCR
